# Supplementary material for: Mitochondria‐Related Pathogenic Genes in Paediatric Asthma: A Multi‐Omics Mendelian Randomization Study
Source: J Cell Mol Med. 2026 Mar 27;30(7):e71102. doi: 10.1111/jcmm.71102 (PMC13140575; doi:10.1111/jcmm.71102)
Supplement: Supplementary file 5 — Tables S1: Finngen_R10_ASTHMA_CHILD_EXMORE Cohort mQTLs‐GWAS SMR Analysis Results. Tables S2: mQTLs‐GWAS Validation Results: mQTLs SMR Analysis by GCST007800 Cohort Tables S3: mQTLs‐GWAS Validation Results: mQTLs SMR Analysis by UKB‐d‐ASTHMA_CHILD Cohort. Tables S4: Finngen_R10_ASTHMA_CHILD_EXMORE Cohort eQTLs‐GWAS SMR Analysis Results. Tables S5: eQTLs‐GWAS Validation Results: eQTLs SMR Analysis by GCST007800 Cohor. Tables S6: eQTLs‐GWAS Validation Results: eQTLs SMR Analysis by UKB‐d‐ASTHMA_CHILD Cohort. Tables S7: Finngen_R10_ASTHMA_CHILD_EXMORE Cohort pQTLs‐GWAS SMR Analysis Results. Tables S8: pQTLs‐GWAS Validation Results: pQTLs SMR Analysis by GCST007800 Cohort. Tables S9: pQTLs‐GWAS Validation Results: pQTLs SMR Analysis by UKB‐d‐ASTHMA_CHILD Cohort. Tables S10: mQTLs‐ eQTLs SMR Analysis Results. Tables S11: SMR Analysis of eQTLs in GTEx Lung Data with Finngen_R10_ASTHMA_CHILD_EXMORE cohort. Table S12: Detailed Gene Ontology enrichment results. Table S13: Detailed KEGG pathway enrichment results. Table S14: Full CentiScaPe analysis results for all 29 genes. Table S15: Full DSigDB drug prediction results. [file JCMM-30-e71102-s004.xlsx]

## Sheet: Table S1
Tables S1. Finngen_R10_ASTHMA_CHILD_EXMORE Cohort mQTLs-GWAS SMR Analysis Results
probeID	Located Gene	ProbeChr	Probe_bp	topSNP	topSNP_chr	topSNP_bp	A1	A2	Freq	b_GWAS	se_GWAS	p_GWAS	b_eQTL	se_eQTL	p_eQTL	b_SMR	se_SMR	p_SMR	p_SMR_multi	p_FDR	p_HEIDI	nsnp_HEIDI	OR SMR 95% CI	PP.H4.abf p12 = 5e-05
cg17129519	C6orf136	6	30618299	rs114965506	6	30317776	T	C	0.0377734	0.144719	0.057767	0.0122375	-1.94742	0.0772528	3.24e-140	-0.0743133	0.0298095	0.0126691	1.07e-05	0.321803	0.539617	20	0.93(0.88 - 0.98)	4.33e-13
cg05267955	VARS2	6	30881562	rs62391802	6	29695921	A	C	0.028827	0.158308	0.048796	0.00117747	-0.710815	0.100437	1.47e-12	-0.222713	0.0755172	0.00318625	1.19e-05	0.167706	0.0688501	9	0.80(0.69 - 0.93)	1.49e-08
cg01161248	MRPS18B	6	30585371	rs3828919	6	31466057	A	G	0.0666004	-0.0943299	0.0332653	0.00457276	-0.554257	0.0735052	4.69e-14	0.170192	0.0641216	0.00794961	0.00794961	0.274094	0.128644	20	1.19(1.05 - 1.34)	1.79e-07
cg09424348	VARS2	6	30881549	rs2736188	6	31565648	A	G	0.116302	0.112415	0.0271324	3.42e-05	-0.324627	0.0492423	4.33e-11	-0.346289	0.098716	0.0004516	0.00017015	0.0389267	0.0589005	14	0.71(0.58 - 0.86)	8.86e-06
cg07158495	HINT1	5	130495016	rs11746464	5	130857727	T	G	0.452286	0.0641194	0.0192881	0.000886413	-0.190017	0.0329926	8.44e-09	-0.33744	0.117203	0.00398789	0.00398789	0.191384	0.0706849	20	0.71(0.57 - 0.90)	0.0352874
cg13793354	MCCC2	5	70882903	rs149519	5	70955522	T	C	0.408549	0.0463726	0.0195844	0.0178926	0.236846	0.0324235	2.78e-13	0.195792	0.0869239	0.0242937	0.0242937	0.414291	0.263004	18	1.22(1.03 - 1.44)	0.109749
cg00999623	SLC25A24	1	108743186	rs505024	1	108738360	A	C	0.245527	0.0465469	0.0225348	0.0388704	0.289887	0.0366319	2.5e-15	0.160569	0.080341	0.045652	0.045652	0.525131	0.840535	20	1.17(1.00 - 1.37)	0.114863
cg01420215	MRPL44	2	224821720	rs1138616	2	224832136	G	C	0.432406	-0.0401012	0.0196063	0.0408231	-0.331699	0.0324124	1.4e-24	0.120896	0.0602776	0.0448929	0.0448929	0.523273	0.122209	20	1.13(1.00 - 1.27)	0.205044
cg09884423	TXNRD1	12	104697220	rs4592489	12	104619699	C	T	0.219682	0.0497912	0.0231375	0.0313997	0.208844	0.0381329	4.33e-08	0.238413	0.119034	0.045188	0.045188	0.523852	0.911899	20	1.27(1.01 - 1.60)	0.221664
cg20073050	PPA2	4	106395643	rs7655890	4	106140501	G	T	0.32008	-0.0432811	0.020226	0.0323649	-0.218888	0.0332741	4.76e-11	0.197731	0.0971691	0.041859	0.0345023	0.511934	0.0556571	20	1.22(1.01 - 1.47)	0.227994
cg12504148	DNAJC15	13	43597331	rs12857072	13	43598342	C	G	0.299205	0.0448809	0.0213264	0.0353369	0.250719	0.0354026	1.42e-12	0.179009	0.0887373	0.0436651	0.0436651	0.519194	0.449514	20	1.20(1.01 - 1.42)	0.250593
cg05035143	DNAJC15	13	43597297	rs12857072	13	43598342	C	G	0.299205	0.0448809	0.0213264	0.0353369	0.228004	0.0351878	9.19e-11	0.196843	0.0983447	0.0453325	0.0453325	0.524298	0.610451	20	1.22(1.00 - 1.48)	0.252776
cg14519323	GRHPR	9	37432946	rs59967810	9	37420311	T	C	0.348907	0.041654	0.0197145	0.0346127	0.27545	0.0342274	8.44e-16	0.151222	0.0739976	0.0409928	0.0409928	0.5075	0.747355	13	1.16(1.01 - 1.34)	0.261442
cg22710716	NT5DC2	3	52569097	rs13076398	3	52573096	A	G	0.461233	-0.0584745	0.0190743	0.00217221	-1.33004	0.0144296	0	0.0439645	0.0143491	0.00218455	7.16e-05	0.133881	0.0611196	20	1.04(1.02 - 1.07)	0.265196
cg17830140	POLRMT	19	626119	rs11669519	19	614967	C	T	0.370775	-0.0429706	0.0202555	0.0338857	-0.826312	0.0308212	2.48e-158	0.0520029	0.0245898	0.0344454	0.0192536	0.476791	0.235349	15	1.05(1.00 - 1.11)	0.267863
cg09618197	LYRM4	6	5152468	rs450176	6	5152456	C	T	0.272366	0.0469842	0.0212188	0.0268101	-0.427758	0.0361858	3.03e-32	-0.109838	0.0504674	0.0295239	0.0295239	0.449337	0.470406	20	0.90(0.81 - 0.99)	0.26883
cg03967327	ALDH5A1	6	24494462	rs4712825	6	24479331	T	C	0.388668	0.0466571	0.0204031	0.0222095	-0.270471	0.0333137	4.7e-16	-0.172503	0.0783705	0.0277274	0.0277274	0.436475	0.836078	20	0.84(0.72 - 0.98)	0.269439
cg21626163	MCCC2	5	70882722	rs10079014	5	70762191	G	A	0.335984	0.0444694	0.0210351	0.0345104	0.538837	0.0335255	3.98e-58	0.0825285	0.0393742	0.0360819	0.0360819	0.484592	0.315473	19	1.09(1.01 - 1.17)	0.272464
cg09350536	OXA1L	14	23236725	rs74688091	14	23205173	T	C	0.133201	-0.0530758	0.0245647	0.0307221	-0.301988	0.0473899	1.86e-10	0.175755	0.085892	0.0407337	0.0407337	0.5075	0.89043	13	1.19(1.01 - 1.41)	0.283709
cg11126497	NT5DC2	3	52558566	rs1010553	3	52540773	C	T	0.468191	0.0485843	0.0191875	0.0113388	0.191896	0.0327592	4.69e-09	0.253181	0.108931	0.0201129	0.0201129	0.386271	0.0659473	20	1.29(1.04 - 1.59)	0.298895
cg17367901	POLRMT	19	619032	rs10419855	19	628181	T	C	0.510934	-0.041759	0.0193651	0.0310521	0.448173	0.0313589	2.46e-46	-0.0931761	0.0436981	0.0329847	0.0329847	0.468534	0.120486	20	0.91(0.84 - 0.99)	0.302946
cg21628794	PC	11	66631894	rs11227610	11	66629029	G	C	0.274354	0.0464864	0.0215933	0.0313331	0.343779	0.0360427	1.45e-21	0.135222	0.0643917	0.0357298	0.0357298	0.482563	0.150663	20	1.14(1.01 - 1.30)	0.320867
cg17283268	POLRMT	19	633490	rs11669381	19	619772	C	G	0.503976	-0.0454574	0.0193832	0.0190171	-0.341163	0.0316605	4.49e-27	0.133243	0.0581452	0.0219315	0.0219315	0.399179	0.0898956	19	1.14(1.02 - 1.28)	0.35212
cg00569620	ABHD10	3	111697653	rs9288933	3	111698898	T	C	0.219682	0.0574727	0.0244276	0.0186338	0.238622	0.0381368	3.92e-10	0.240852	0.109367	0.0276489	0.0276489	0.435894	0.599888	13	1.27(1.03 - 1.58)	0.361033
cg22488352	ABHD10	3	111697479	rs3749305	3	111695315	G	A	0.217694	0.0574618	0.0244277	0.0186567	0.443316	0.0398595	9.81e-29	0.129618	0.0563212	0.0213685	0.0101016	0.395364	0.571561	20	1.14(1.02 - 1.27)	0.361228
cg10500911	OMA1	1	58986684	rs56109164	1	59048039	A	T	0.11332	-0.0748798	0.0343489	0.0292592	0.556634	0.0594778	8.07e-21	-0.134522	0.0633602	0.0337423	0.0337423	0.47194	0.527904	20	0.87(0.77 - 0.99)	0.361239
cg15684481	ABHD10	3	111698265	rs9288933	3	111698898	T	C	0.219682	0.0574727	0.0244276	0.0186338	-0.2692	0.0385647	2.94e-12	-0.213494	0.0957569	0.0257779	0.0257779	0.423498	0.811388	20	0.81(0.67 - 0.97)	0.361695
cg25780109	NMNAT3	3	139281211	rs35487059	3	139284004	G	A	0.193837	0.0627748	0.0291202	0.0311061	-0.234103	0.0400129	4.9e-09	-0.268151	0.132566	0.0430962	0.0430962	0.516968	0.11349	16	0.76(0.59 - 0.99)	0.378979
cg15726557	POLRMT	19	617267	rs14155	19	619021	C	G	0.511928	-0.0469222	0.0193455	0.015288	0.401871	0.0324632	3.38e-35	-0.116759	0.0490538	0.017302	0.017302	0.361918	0.0566876	19	0.89(0.81 - 0.98)	0.380478
cg05360949	BCKDHA	19	41903737	rs111867059	19	41900809	T	C	0.125249	0.0816636	0.0357765	0.0224537	0.434053	0.0468354	1.9e-20	0.188142	0.0848876	0.0266663	0.0266663	0.428856	0.126396	7	1.21(1.02 - 1.43)	0.383824
cg24993471	PDE2A	11	72364184	rs75345748	11	72364185	A	G	0.0914513	-0.120276	0.0413706	0.00364584	-1.99705	0.0366043	0	0.0602269	0.0207453	0.00369414	0.00323126	0.183188	0.135265	20	1.06(1.02 - 1.11)	0.384853
cg04436964	NDUFS2	1	161167745	rs4656993	1	161176137	A	G	0.417495	-0.0463143	0.019229	0.0160154	0.952849	0.0274558	6.66e-264	-0.0486061	0.0202291	0.0162707	0.00433893	0.351537	0.341274	20	0.95(0.92 - 0.99)	0.385125
cg20324369	TXNRD1	12	104662681	rs10861202	12	104733165	A	G	0.388668	0.0496948	0.0200643	0.0132575	-0.180334	0.0329217	4.31e-08	-0.275571	0.122107	0.0240207	0.0240207	0.412331	0.864285	20	0.76(0.60 - 0.96)	0.385186
cg01488191	DHRS7B	17	21033752	rs11656064	17	21034672	G	A	0.284294	-0.0557528	0.0228139	0.0145331	-0.19512	0.0356418	4.39e-08	0.285736	0.128043	0.0256443	0.0256443	0.422728	0.0501065	20	1.33(1.04 - 1.71)	0.400034
cg03715305	NDUFA11	19	5894715	rs12982903	19	5872403	A	G	0.0974155	-0.0937311	0.0428615	0.0287545	-0.404849	0.0593966	9.36e-12	0.231521	0.111186	0.037316	0.037316	0.491052	0.431015	17	1.26(1.01 - 1.57)	0.401396
cg00684178	NEU4	2	242752080	rs12987998	2	242917734	A	G	0.398608	0.047509	0.0198763	0.0168377	-0.395599	0.0302679	4.89e-39	-0.120094	0.0510768	0.018711	0.018711	0.374854	0.129717	6	0.89(0.80 - 0.98)	0.406268
cg04401100	NEU4	2	242754756	rs12987998	2	242917734	A	G	0.398608	0.047509	0.0198763	0.0168377	0.31966	0.0310584	7.64e-25	0.148623	0.0638342	0.0198977	0.0198977	0.384491	0.203472	6	1.16(1.02 - 1.31)	0.406308
cg17280514	NEU4	2	242755302	rs12987998	2	242917734	A	G	0.398608	0.047509	0.0198763	0.0168377	0.36238	0.0314259	9.18e-31	0.131103	0.0560152	0.0192589	0.0192589	0.378854	0.170978	6	1.14(1.02 - 1.27)	0.406308
cg15746851	NEU4	2	242757606	rs12987998	2	242917734	A	G	0.398608	0.047509	0.0198763	0.0168377	0.205817	0.0311154	3.72e-11	0.230831	0.102684	0.0245782	0.0245782	0.416575	0.319551	6	1.26(1.03 - 1.54)	0.406355
cg17981927	NEU4	2	242757618	rs12987998	2	242917734	A	G	0.398608	0.047509	0.0198763	0.0168377	0.22749	0.0313307	3.84e-13	0.20884	0.0919848	0.0231846	0.0231846	0.406773	0.297303	6	1.23(1.03 - 1.48)	0.406366
cg09560636	NNT	5	43631579	rs7713856	5	43837450	T	C	0.083499	-0.076162	0.0355542	0.0321824	-0.416948	0.0659604	2.6e-10	0.182665	0.0900358	0.0424778	0.0424778	0.514551	0.297633	20	1.20(1.01 - 1.43)	0.408412
cg16977858	NT5DC2	3	52567510	rs12489828	3	52567014	G	T	0.447316	0.052045	0.0191577	0.00659439	-0.189516	0.0318812	2.77e-09	-0.27462	0.111144	0.0134788	0.0134788	0.328575	0.175721	13	0.76(0.61 - 0.94)	0.418402
cg15845333	TOP1MT	8	144417025	rs2931710	8	144440856	A	G	0.137177	-0.0665523	0.0293049	0.0231452	0.462372	0.0435434	2.44e-26	-0.143937	0.0648129	0.0263641	0.0413844	0.426998	0.551814	20	0.87(0.76 - 0.98)	0.418512
cg12163823	D2HGDH	2	242673721	rs13421651	2	242469811	T	C	0.153082	0.0677546	0.0262257	0.0097798	0.370892	0.0450447	1.81e-16	0.18268	0.0741089	0.0137003	0.037256	0.329948	0.691288	20	1.20(1.04 - 1.39)	0.431138
cg27040700	DECR1	8	91017761	rs2189619	8	91059247	G	A	0.340954	0.0475935	0.0193379	0.0138492	0.224924	0.0337884	2.8e-11	0.211598	0.0916633	0.0209751	0.0209751	0.393155	0.158437	20	1.24(1.03 - 1.48)	0.432893
cg03845745	CBR4	4	169929758	rs6839909	4	169850155	C	A	0.128231	0.0732106	0.034264	0.0326255	-0.291071	0.049816	5.13e-09	-0.251521	0.125341	0.0447818	0.0447818	0.522732	0.515674	10	0.78(0.61 - 0.99)	0.437152
cg02095895	SLC25A21	14	37326057	rs382321	14	37320214	T	C	0.274354	0.059325	0.0211337	0.00499854	0.30037	0.0376045	1.38e-15	0.197506	0.0745772	0.00808871	0.00808871	0.276165	0.849189	12	1.22(1.05 - 1.41)	0.441131
cg06487442	TOMM6	6	41757330	rs6925323	6	41750390	A	G	0.512922	-0.0511356	0.0190994	0.00742091	-0.203494	0.0323587	3.2e-10	0.251288	0.102009	0.0137633	0.0137633	0.330774	0.460336	20	1.29(1.05 - 1.57)	0.459452
cg02231066	NT5DC2	3	52567130	rs6445528	3	52572447	G	A	0.475149	-0.0522553	0.0190833	0.00617626	-0.250537	0.032148	6.53e-15	0.208573	0.0807346	0.00978202	0.04985	0.295652	0.139028	19	1.23(1.05 - 1.44)	0.466007
cg24933157	FABP1	2	88427637	rs12470985	2	88432394	T	G	0.364811	-0.0512665	0.0193306	0.00799951	0.226316	0.0346324	6.37e-11	-0.226526	0.0921804	0.0139937	0.0139937	0.332555	0.437233	14	0.80(0.67 - 0.96)	0.473022
cg14074486	TOMM40L	1	161195356	rs2502815	1	161203227	A	G	0.248509	0.0473025	0.0211928	0.0256144	-0.287047	0.0355535	6.82e-16	-0.16479	0.0765999	0.0314516	0.0314516	0.462349	0.732976	20	0.85(0.73 - 0.99)	0.478748
cg19266387	PARL	3	183596123	rs7644746	3	183596184	T	C	0.451292	0.045921	0.0195232	0.0186665	0.214607	0.0324482	3.75e-11	0.213977	0.0965537	0.0266813	0.0266813	0.428856	0.553541	20	1.24(1.03 - 1.50)	0.49092
cg10993865	CARS2	13	111293846	rs330570	13	111293847	A	G	0.139165	-0.0755818	0.0265192	0.00437084	-1.87102	0.0351158	0	0.0403961	0.0141939	0.00442708	0.0159688	0.202644	0.38589	20	1.04(1.01 - 1.07)	0.531443
cg15754405	NIPSNAP3A	9	107510767	rs12351524	9	107531127	T	C	0.0964215	-0.104066	0.03796	0.00611659	0.3547	0.0557182	1.94e-10	-0.293391	0.116522	0.0118053	0.0118053	0.313417	0.884146	17	0.75(0.59 - 0.94)	0.539334
cg01655341	BCKDHA	19	41903697	rs45500792	19	41903699	G	T	0.136183	0.0818474	0.0318239	0.0101147	0.285343	0.0475114	1.9e-09	0.286839	0.121325	0.0180679	0.0180679	0.369556	0.161479	11	1.33(1.05 - 1.69)	0.548882
cg16661813	OMA1	1	59012392	rs6587820	1	58975410	T	C	0.292247	-0.0651598	0.0246192	0.00812798	0.241186	0.0364365	3.61e-11	-0.270164	0.109933	0.0139893	0.0139893	0.332555	0.761319	17	0.76(0.62 - 0.95)	0.576492
cg20908204	DMPK	19	46285434	rs4802276	19	46260748	C	T	0.468191	0.0632197	0.0192396	0.00101651	0.62529	0.0304641	1.28e-93	0.101105	0.0311609	0.00117615	0.00398101	0.0836695	0.193288	20	1.11(1.04 - 1.18)	0.597397
cg11101109	DMPK	19	46274119	rs4802276	19	46260748	C	T	0.468191	0.0632197	0.0192396	0.00101651	0.49705	0.0302109	8.02e-61	0.12719	0.039472	0.00127175	0.00217596	0.0890532	0.119005	20	1.14(1.05 - 1.23)	0.603709
cg27522780	ACADS	12	121163493	rs34708625	12	121180019	C	T	0.265408	-0.0621912	0.0218949	0.0045051	0.282113	0.0348574	5.81e-16	-0.220448	0.0822515	0.00735844	0.00735844	0.263135	0.390683	20	0.80(0.68 - 0.94)	0.611866
cg10600917	ACADS	12	121163489	rs3916	12	121177272	C	G	0.265408	-0.0615532	0.0218954	0.00493511	0.249138	0.0344515	4.77e-13	-0.247064	0.0942916	0.00878743	0.00878743	0.285482	0.69655	20	0.78(0.65 - 0.94)	0.618828
cg20624886	DMPK	19	46275613	rs2341096	19	46261762	G	A	0.467197	0.0651778	0.0192378	0.000704025	0.232206	0.031704	2.4e-13	0.28069	0.0912825	0.00210534	0.00210534	0.130594	0.0568931	20	1.32(1.11 - 1.58)	0.628771
cg15191021	NBR1	17	41321218	rs72829113	17	41181835	T	C	0.358847	-0.0562259	0.0197991	0.00451388	0.242867	0.0349674	3.77e-12	-0.231509	0.0880736	0.00857397	0.00857397	0.282481	0.633005	20	0.79(0.67 - 0.94)	0.639334
cg05368731	NBR1	17	41323189	rs8176160	17	41241503	C	T	0.358847	-0.0567695	0.0197758	0.00409622	1.27037	0.0216464	0	-0.0446872	0.0155855	0.00414086	0.0465193	0.195197	0.735863	20	0.96(0.93 - 0.99)	0.640195
cg01098959	DMPK	19	46284187	rs11083781	19	46255139	T	C	0.468191	0.065186	0.0192379	0.000702977	-0.491417	0.0313841	2.92e-55	-0.132649	0.0400539	0.000927111	0.00130759	0.0700048	0.0735482	20	0.88(0.81 - 0.95)	0.650921
cg15084803	CHCHD4	3	14160960	rs2607746	3	14156363	G	C	0.119284	-0.0963532	0.03708	0.0093626	-0.709521	0.0473776	1.06e-50	0.1358	0.0530415	0.0104592	0.0130038	0.300909	0.182052	20	1.15(1.03 - 1.27)	0.657817
cg03063511	DGUOK	2	74157513	rs6747191	2	74176227	T	C	0.0407555	-0.229332	0.0950193	0.0157988	-2.44864	0.0736579	2.54e-242	0.0936568	0.038907	0.0160756	0.0143185	0.350388	0.329532	12	1.10(1.02 - 1.19)	0.669679
cg06141561	NDUFB10	16	2011215	rs72764891	16	2013588	C	T	0.130219	-0.0810153	0.0286556	0.0046956	-0.326257	0.0461633	1.58e-12	0.248317	0.0945982	0.00866574	0.00866574	0.283471	0.454754	20	1.28(1.06 - 1.54)	0.670391
cg19329121	PDK4	7	95226035	rs3779478	7	95222819	G	A	0.0695825	0.0867322	0.0301457	0.00401348	-0.632167	0.0657185	6.63e-22	-0.137198	0.0497736	0.00584331	0.00584331	0.23808	0.859828	18	0.87(0.79 - 0.96)	0.708375
cg13897914	NDUFAF1	15	41695294	rs13379756	15	41663896	C	A	0.332008	0.0659408	0.0208451	0.00155953	0.342829	0.0337745	3.3e-24	0.192343	0.0636874	0.00252684	0.00252684	0.146747	0.214337	20	1.21(1.07 - 1.37)	0.744624
cg14508777	HIGD1A	3	42847116	rs7433284	3	42872590	A	G	0.40159	0.058174	0.0199913	0.00361468	0.193003	0.0340073	1.38e-08	0.301416	0.116403	0.00961369	0.00961369	0.293817	0.649555	20	1.35(1.08 - 1.70)	0.762013
cg14352715	IFI27	14	94582935	rs2239645	14	94581285	A	G	0.0477137	-0.110196	0.0380068	0.00373906	0.392767	0.0673371	5.45e-09	-0.280564	0.108063	0.00942314	0.00942314	0.291998	0.449465	3	0.76(0.61 - 0.93)	0.801165
cg10672416	C12orf65	12	123718706	rs10744151	12	123723735	G	C	0.281312	-0.0728047	0.0225806	0.00126319	-0.415061	0.0371908	6.38e-29	0.175407	0.0566279	0.00195134	0.00195134	0.123937	0.154222	20	1.19(1.07 - 1.33)	0.827485
cg24079790	ACAT1	11	107993467	rs112087419	11	107998126	A	G	0.158052	0.0551821	0.0255835	0.0310103	-0.226495	0.0413095	4.18e-08	-0.243635	0.12138	0.0447276	0.0447276	0.522559	0.848182	20	0.78(0.62 - 0.99)	0.840143
cg20334115	PYCR2	1	226107899	rs14868	1	226107787	C	T	0.148111	-0.0892094	0.0278718	0.00137092	0.390008	0.0455752	1.15e-17	-0.228738	0.0763	0.00271872	0.00271872	0.15318	0.0576794	20	0.80(0.69 - 0.92)	0.840483
cg22931309	C12orf65	12	123718298	rs1727295	12	123616861	G	A	0.299205	-0.074033	0.0221559	0.000833398	0.211312	0.0350936	1.73e-09	-0.350348	0.119911	0.00348089	0.00348089	0.177309	0.260408	20	0.70(0.56 - 0.89)	0.873201
cg13241645	ALAS1	3	52235959	rs614288	3	52220203	T	C	0.469185	0.0583297	0.0191848	0.00236255	0.239176	0.0322418	1.19e-13	0.243878	0.0866878	0.00490379	0.00490379	0.214976	0.654855	20	1.28(1.08 - 1.51)	0.903172
cg05204389	PMPCB	7	102937749	rs11560368	7	102850994	A	T	0.0437376	0.135748	0.0405065	0.000804434	-0.998866	0.0681935	1.4e-48	-0.135902	0.0416003	0.00108751	0.00658505	0.0788855	0.473011	20	0.87(0.80 - 0.95)	0.920909
cg06155229	PMPCB	7	102937535	rs145667325	7	102942528	T	C	0.0447316	0.130521	0.0419719	0.00187263	-1.96715	0.0588787	9.75e-245	-0.0663503	0.0214286	0.00195926	0.0281006	0.124202	0.512687	20	0.94(0.90 - 0.98)	0.921648
cg15698299	ALAS1	3	52233019	rs181274	3	52233861	T	A	0.465209	0.0684864	0.0191021	0.000336715	0.353866	0.0321937	4.18e-28	0.193537	0.0567801	0.000653109	0.00398711	0.0531227	0.239574	20	1.21(1.09 - 1.36)	0.924343
cg06419964	MRM1	17	34965294	rs11654848	17	34967378	G	A	0.392644	0.0761809	0.0197838	0.000117795	-0.521766	0.0317675	1.28e-60	-0.146006	0.0389451	0.00017753	0.00909384	0.0170944	0.16696	20	0.86(0.80 - 0.93)	0.963657
cg00004806	AGPAT4	6	161558105	rs16892196	6	161558098	A	C	0.107356	0.0547927	0.0330348	0.0971892	0.424005	0.0499325	2.04e-17	0.129226	0.0793836	0.103552	0.103552	0.667387	0.564882	20	1.14(0.97 - 1.33)
cg00004883	LDHD	16	75148460	rs117601275	16	75091078	T	C	0.0248509	0.0267692	0.133399	0.840956	-1.39513	0.136189	1.26e-24	-0.0191876	0.0956358	0.840987	0.840987	0.975558	0.54955	12	0.98(0.81 - 1.18)
cg00010932	METTL5	2	170680664	rs72878187	2	170669593	T	A	0.128231	0.00144583	0.0244021	0.952753	-0.254241	0.0458273	2.89e-08	-0.00568685	0.0959858	0.952755	0.952755	0.994641	0.732938	20	0.99(0.82 - 1.20)
cg00020991	CBR4	4	169930429	rs28421942	4	169810818	C	G	0.139165	0.0627137	0.0308647	0.0421647	-0.420903	0.0497538	2.68e-17	-0.148998	0.0754153	0.0481885	0.133193	0.534607	0.173235	16	0.86(0.74 - 1.00)
cg00032366	LONP1	19	5692159	rs2184854	19	5638815	T	C	0.346918	0.0182651	0.0201236	0.364065	-0.221587	0.0338173	5.66e-11	-0.0824284	0.0916827	0.36862	0.36862	0.863024	0.861613	15	0.92(0.77 - 1.10)
cg00033213	TOP1MT	8	144399335	rs1078329	8	144403018	A	G	0.450298	-0.0259606	0.0195556	0.184334	1.33712	0.0140335	0	-0.0194153	0.0146266	0.184377	0.501097	0.751973	0.0864533	20	0.98(0.95 - 1.01)
cg00046913	HAGH	16	1877150	rs58987215	16	1898058	T	C	0.173956	0.00668971	0.0221166	0.76229	-0.586087	0.0424156	1.99e-43	-0.0114142	0.0377451	0.762346	0.762346	0.9615	0.197712	20	0.99(0.92 - 1.06)
cg00047287	CPT1B	22	51016899	rs131758	22	51017082	T	A	0.383698	-0.0107985	0.0204776	0.597963	-0.491891	0.0324402	6.21e-52	0.021953	0.0416555	0.598184	0.927861	0.929457	0.904192	20	1.02(0.94 - 1.11)
cg00057791	VPS13D	1	12567182	rs112856635	1	12574376	T	C	0.0367793	0.045467	0.0549161	0.407707	0.797287	0.0939175	2.08e-17	0.0570271	0.0692055	0.409925	0.409925	0.881288	0.673312	20	1.06(0.92 - 1.21)
cg00086710	PPM1K	4	89204074	rs13149967	4	89127339	A	G	0.168986	-0.010211	0.0285847	0.720928	0.306069	0.0442505	4.62e-12	-0.0333617	0.0935174	0.721284	0.721284	0.955782	0.0581552	12	0.97(0.81 - 1.16)
cg00094063	PDP2	16	66913816	rs355919	16	66737479	C	T	0.500994	-0.0314861	0.0193974	0.104544	-0.200866	0.0331621	1.39e-09	0.156751	0.0999761	0.116907	0.116907	0.684909	0.301666	20	1.17(0.96 - 1.42)
cg00097794	LETMD1	12	51442472	rs55864652	12	51490334	T	C	0.139165	-0.0170839	0.0266506	0.521502	-0.287908	0.0480465	2.07e-09	0.059338	0.0930944	0.523867	0.523867	0.912958	0.241504	20	1.06(0.88 - 1.27)
cg00101154	MRPL28	16	420108	rs5020353	16	423423	A	G	0.487078	0.012007	0.0193953	0.535872	1.06787	0.0244087	0	0.0112438	0.0181643	0.535913	0.332931	0.91686	0.212695	20	1.01(0.98 - 1.05)
cg00107488	COMT	22	19930437	rs2020917	22	19928884	T	C	0.280318	-0.00946566	0.0239537	0.692721	-0.261874	0.0357713	2.47e-13	0.0361459	0.0916035	0.693145	0.693145	0.950057	0.758029	20	1.04(0.87 - 1.24)
cg00121533	CRYZ	1	75199117	rs28695657	1	75197614	G	T	0.456262	0.0157979	0.0193206	0.413545	-0.517174	0.0318617	3e-59	-0.0305466	0.0374054	0.414137	0.203947	0.8824	0.459916	20	0.97(0.90 - 1.04)
cg00139037	SLC25A30	13	45992673	rs9534108	13	45919515	G	T	0.467197	-0.0128098	0.0191141	0.502746	-0.227459	0.0313472	3.98e-13	0.056317	0.0843908	0.504558	0.504558	0.90938	0.644687	20	1.06(0.90 - 1.25)
cg00139947	TOP1MT	8	144403371	rs3829020	8	144408781	A	G	0.0904573	0.0132516	0.0366989	0.718032	-0.997988	0.0532359	2.07e-78	-0.0132783	0.0367797	0.718082	0.652361	0.954981	0.172387	20	0.99(0.92 - 1.06)
cg00149692	LYRM4	6	5135794	rs73717686	6	5147650	A	T	0.105368	0.0278089	0.0372459	0.455287	-0.917396	0.0513484	2.17e-71	-0.0303129	0.040635	0.45568	0.541415	0.897682	0.0562131	20	0.97(0.90 - 1.05)
cg00155609	PRDX2	19	12912527	rs722572	19	12811045	C	T	0.389662	0.017695	0.0218439	0.417902	-0.189193	0.0333846	1.45e-08	-0.093529	0.116632	0.422602	0.422602	0.885883	0.890489	11	0.91(0.72 - 1.14)
cg00155619	HSD17B8	6	33173278	rs150011156	6	33123151	T	C	0.00795229	-0.0443366	0.137493	0.747101	1.27691	0.204093	3.94e-10	-0.0347219	0.10782	0.747425	0.747425	0.960039	0.418926	12	0.97(0.78 - 1.19)
cg00156991	PARS2	1	55223006	rs2240396	1	55223190	T	C	0.17992	0.000953113	0.0249512	0.969529	-0.751324	0.0399803	8.72e-79	-0.00126858	0.0332097	0.969529	0.54606	0.997354	0.573998	20	1.00(0.94 - 1.07)
cg00214970	SPHKAP	2	229047701	rs1155462	2	229241978	A	G	0.503976	0.0129864	0.0192896	0.500799	-0.24485	0.0329385	1.06e-13	-0.0530383	0.0791039	0.502546	0.502546	0.908398	0.432986	12	0.95(0.81 - 1.11)
cg00218134	AKAP10	17	19882222	rs78178505	17	19887723	G	A	0.112326	-0.0377974	0.0296328	0.202123	-0.59286	0.0465796	4.14e-37	0.0637543	0.0502331	0.204381	0.497772	0.768652	0.109666	20	1.07(0.97 - 1.18)
cg00220102	ABAT	16	8806756	rs7188782	16	8807315	C	T	0.347913	0.00751993	0.0203117	0.711214	-0.698765	0.0314189	1.4e-109	-0.0107618	0.029072	0.711252	0.226859	0.954085	0.961562	20	0.99(0.93 - 1.05)
cg00225070	MTHFS	15	80189496	rs8039962	15	80197122	T	C	0.463221	0.00662391	0.0195578	0.734848	0.210047	0.0324968	1.02e-10	0.0315354	0.0932393	0.735198	0.735198	0.957705	0.115918	20	1.03(0.86 - 1.24)
cg00225157	HSD17B8	6	33173038	rs110662	6	33172932	G	A	0.272366	-0.0124433	0.0209738	0.552995	-0.347003	0.0339185	1.45e-24	0.0358593	0.0605442	0.553661	0.0416656	0.920139	3.22e-05	20	1.04(0.92 - 1.17)
cg00228799	ENDOG	9	131580591	rs11515530	9	131576367	T	C	0.254473	-0.0214639	0.0252779	0.395816	-0.369585	0.0341579	2.77e-27	0.0580757	0.0686057	0.397266	0.397266	0.875516	0.365492	20	1.06(0.93 - 1.21)
cg00231389	ABAT	16	8806753	rs7188782	16	8807315	C	T	0.347913	0.00751993	0.0203117	0.711214	-0.515075	0.0331299	1.66e-54	-0.0145997	0.0394456	0.711292	0.692748	0.954085	0.957932	20	0.99(0.91 - 1.06)
cg00232265	NDUFS6	5	1814816	rs3756345	5	1809320	A	T	0.12326	0.00120286	0.0318265	0.969852	-1.04253	0.0447497	4.77e-120	-0.00115379	0.0305283	0.969852	0.265659	0.997436	0.53665	20	1.00(0.94 - 1.06)
cg00244776	VARS2	6	30883192	rs3132541	6	31098734	C	A	0.0854871	0.197321	0.0322373	9.31e-10	0.585653	0.0421994	8.58e-44	0.336925	0.060161	2.14e-08	1.08e-11	8.07e-06	1.58e-06	20	1.40(1.24 - 1.58)
cg00266592	BPHL	6	3139627	rs13214594	6	3147397	C	A	0.0457256	-0.0610557	0.0360383	0.0902293	0.849411	0.0791756	7.5e-27	-0.07188	0.0429532	0.0942385	0.0942385	0.652561	0.895467	9	0.93(0.86 - 1.01)
cg00270625	CPT1B	22	51017019	rs131758	22	51017082	T	A	0.383698	-0.0107985	0.0204776	0.597963	-0.685124	0.0306609	1.34e-110	0.0157614	0.0298972	0.598065	0.991514	0.929448	0.763941	20	1.02(0.96 - 1.08)
cg00280270	AIFM3	22	21320131	rs2018682	22	21317432	C	T	0.364811	0.0198668	0.0194213	0.306337	0.19455	0.0326264	2.48e-09	0.102117	0.101285	0.313353	0.313353	0.835982	0.113392	5	1.11(0.91 - 1.35)
cg00287477	ACSL1	4	185721584	rs13102616	4	185790202	G	T	0.182903	-0.00662203	0.0224994	0.768513	-0.245454	0.0404883	1.34e-09	0.0269787	0.0917725	0.768778	0.768778	0.96247	0.66757	5	1.03(0.86 - 1.23)
cg00293381	ACADS	12	121177413	rs34491494	12	121170339	T	C	0.347913	-0.0286603	0.0206354	0.164866	0.198792	0.0331442	2e-09	-0.144172	0.106551	0.176028	0.176028	0.742644	0.362542	20	0.87(0.70 - 1.07)
cg00300298	BCL2L1	20	30308956	rs6058381	20	30275906	G	A	0.0815109	0.0213103	0.0374923	0.569769	-0.569571	0.0589192	4.16e-22	-0.0374147	0.0659392	0.570435	0.570435	0.924055	0.593597	20	0.96(0.85 - 1.10)
cg00317010	NT5DC2	3	52569752	rs72947580	3	52615483	A	G	0.00894632	0.118502	0.119945	0.323168	-0.674176	0.100378	1.86e-11	-0.175773	0.179828	0.328346	0.0444334	0.844152	0.947019	9	0.84(0.59 - 1.19)
cg00335892	SNAP29	22	21213899	rs165603	22	21176257	T	G	0.474155	-0.0404637	0.0210372	0.0544254	-0.771891	0.0300423	1.38e-145	0.0524215	0.0273304	0.0551023	0.158768	0.558524	0.410126	20	1.05(1.00 - 1.11)
cg00343092	TSPO	22	43547974	rs138910	22	43550055	T	C	0.284294	0.0147847	0.0223723	0.50871	-0.510637	0.0365014	1.81e-44	-0.0289534	0.0438614	0.509182	0.594271	0.910895	0.343092	20	0.97(0.89 - 1.06)
cg00346446	MRPL24	1	156711439	rs12140437	1	156686005	C	A	0.323062	0.034167	0.0203751	0.0935621	0.217665	0.0349052	4.49e-10	0.156971	0.0969332	0.105368	0.105368	0.668961	0.544825	20	1.17(0.97 - 1.41)
cg00346970	ALDH5A1	6	24499591	rs2817219	6	24503898	A	G	0.305169	-0.0159112	0.0203608	0.434531	0.230234	0.0346679	3.11e-11	-0.0691087	0.0890453	0.437685	0.416281	0.891615	0.214716	20	0.93(0.78 - 1.11)
cg00348858	TUFM	16	28858442	rs62037363	16	28865042	C	T	0.329026	-0.0207209	0.0195516	0.289233	-0.285293	0.0336199	2.14e-17	0.0726302	0.069064	0.292967	0.292967	0.826869	0.679308	20	1.08(0.94 - 1.23)
cg00355656	ABCB10	1	229692519	rs767303	1	229698931	C	A	0.209742	0.00694172	0.0282954	0.806201	-0.980703	0.0353222	1.16e-169	-0.00707831	0.0288533	0.806208	0.441533	0.969193	0.683732	20	0.99(0.94 - 1.05)
cg00365680	MRPL32	7	42972339	rs76643565	7	42944461	A	G	0.084493	-0.0587813	0.0531311	0.268577	0.904966	0.0533835	1.85e-64	-0.0649542	0.0588355	0.269595	0.269595	0.813158	0.767653	20	0.94(0.84 - 1.05)
cg00372249	ACSL1	4	185745711	rs34277324	4	185788253	T	C	0.182903	-0.00818009	0.022504	0.716235	0.77423	0.039037	1.54e-87	-0.0105655	0.0290712	0.716281	0.435142	0.954609	0.852326	20	0.99(0.93 - 1.05)
cg00377653	GLS2	12	56882535	rs2657909	12	56895503	T	C	0.335984	-0.0260733	0.0202149	0.197118	0.5698	0.0329491	5.28e-67	-0.0457587	0.0355757	0.198362	0.401104	0.763251	0.653789	20	0.96(0.89 - 1.02)
cg00394823	ACSM3	16	20775166	rs10852246	16	20733134	A	G	0.127237	-0.0126074	0.0251478	0.616137	0.38032	0.0480088	2.34e-15	-0.0331494	0.066255	0.616842	0.616842	0.933609	0.553803	20	0.97(0.85 - 1.10)
cg00395296	NDUFA6	22	42481778	rs5758574	22	42481400	G	C	0.463221	0.0036755	0.019072	0.847181	0.291366	0.0325436	3.46e-19	0.0126147	0.0654724	0.847216	0.847216	0.977055	0.48612	20	1.01(0.89 - 1.15)
cg00397740	PPOX	1	161136321	rs148385119	1	161071090	T	C	0.0178926	0.0456012	0.0454001	0.315172	1.04965	0.114425	4.59e-20	0.0434443	0.0435113	0.318055	0.121428	0.83824	0.570913	16	1.04(0.96 - 1.14)
cg00423153	SPHKAP	2	229046785	rs10205231	2	229071889	G	A	0.173956	-0.0188702	0.0278221	0.497616	-0.444183	0.0433987	1.38e-24	0.042483	0.062774	0.498558	0.498558	0.907593	0.0127104	20	1.04(0.92 - 1.18)
cg00439318	SPG7	16	89601909	rs382745	16	89603586	G	A	0.486083	0.0292713	0.0192946	0.129248	-0.313204	0.0333142	5.38e-21	-0.0934577	0.0624009	0.134212	0.290594	0.705282	0.15705	20	0.91(0.81 - 1.03)
cg00444059	COX6A2	16	31439672	rs2454909	16	31410948	T	C	0.122266	-0.0181057	0.0278365	0.515414	-0.528969	0.0438447	1.62e-33	0.0342283	0.0527005	0.516024	0.55571	0.912315	0.945701	20	1.03(0.93 - 1.15)
cg00446235	TSTD1	1	161008644	rs10908821	1	161008535	G	C	0.130219	0.0361189	0.0275639	0.190071	-0.368053	0.0526745	2.8e-12	-0.0981351	0.0761967	0.197775	0.197775	0.763236	0.163836	20	0.91(0.78 - 1.05)
cg00449201	CPT1C	19	50193437	rs9304689	19	50074618	T	G	0.12326	-0.00967722	0.0265996	0.715999	-0.350423	0.0492214	1.08e-12	0.0276158	0.0760062	0.716353	0.931057	0.954609	0.458631	20	1.03(0.89 - 1.19)
cg00452199	ACCS	11	44088257	rs2074038	11	44087989	T	G	0.120278	0.0369807	0.0345999	0.285156	-1.20401	0.0475764	2.69e-141	-0.0307147	0.028763	0.285585	0.579835	0.82171	0.566683	20	0.97(0.92 - 1.03)
cg00453374	HIBADH	7	27701825	rs77644583	7	27698492	A	G	0.175944	0.00802056	0.0233989	0.731768	0.979432	0.0389624	1.92e-139	0.00818899	0.0238925	0.731792	0.770329	0.95735	0.40286	20	1.01(0.96 - 1.06)
cg00466492	TIMM44	19	7991731	rs35810163	19	7999491	A	G	0.0874751	-0.0295237	0.0376924	0.433463	-0.615951	0.0592106	2.41e-25	0.0479319	0.061367	0.434762	0.434762	0.89043	0.498572	16	1.05(0.93 - 1.18)
cg00467326	TIMM13	19	2428122	rs62122267	19	2425294	C	G	0.178926	0.0183671	0.022555	0.415459	0.320646	0.0404424	2.22e-15	0.0572816	0.0707125	0.417904	0.417904	0.88355	0.551902	20	1.06(0.92 - 1.22)
cg00478333	COMTD1	10	76995922	rs79232706	10	76962774	A	C	0.0506958	0.0121303	0.0492875	0.805595	-0.754911	0.0737066	1.28e-24	-0.0160685	0.065308	0.80565	0.965595	0.969193	0.457059	20	0.98(0.87 - 1.12)
cg00485296	NME3	16	1821559	rs2575369	16	1817431	C	T	0.44831	0.0103764	0.0192388	0.589647	-0.213984	0.0324573	4.32e-11	-0.0484916	0.0902082	0.590887	0.590887	0.92794	0.619787	20	0.95(0.80 - 1.14)
cg00486525	MMADHC	2	150444762	rs4530333	2	150403618	C	G	0.227634	-0.0165429	0.0264954	0.532385	-0.278348	0.0403348	5.17e-12	0.0594325	0.0955769	0.534054	0.534054	0.91633	0.462088	20	1.06(0.88 - 1.28)
cg00492362	MRPS5	2	95788963	rs4854243	2	95733847	T	C	0.235586	0.00813667	0.0228849	0.722179	-1.01443	0.0317655	8.72e-224	-0.00802092	0.0225608	0.722196	0.340411	0.955962	0.0141915	20	0.99(0.95 - 1.04)
cg00499289	CHCHD5	2	113341849	rs1545133	2	113309473	C	T	0.427435	0.0254273	0.0192073	0.185558	0.495623	0.0325131	1.81e-52	0.0513037	0.0388997	0.187212	0.302128	0.755083	0.146277	20	1.05(0.98 - 1.14)
cg00516582	AGXT2	5	35015682	rs11960801	5	35010872	T	C	0.351889	0.00146073	0.0195656	0.940487	-0.719572	0.0325559	2.98e-108	-0.00203	0.0271908	0.940487	0.88869	0.992445	0.641913	20	1.00(0.95 - 1.05)
cg00530320	NSUN4	1	46809349	rs6681857	1	46850124	C	T	0.269384	-0.0279952	0.0207523	0.177332	0.471867	0.0353831	1.43e-40	-0.0593285	0.0442035	0.179542	0.161987	0.746698	0.134556	20	0.94(0.86 - 1.03)
cg00534362	AIFM3	22	21335304	rs178278	22	21335259	A	C	0.419483	-0.0341779	0.0195599	0.0805774	0.475653	0.032346	5.98e-49	-0.0718547	0.0414115	0.0827163	0.0827163	0.62927	0.743479	9	0.93(0.86 - 1.01)
cg00551398	RARS2	6	88298474	rs9444515	6	88268288	C	T	0.388668	0.00881252	0.0195141	0.651559	0.213599	0.0330249	9.94e-11	0.0412572	0.0915808	0.652349	0.652349	0.94044	0.578731	20	1.04(0.87 - 1.25)
cg00561739	NDUFS6	5	1807733	rs3776144	5	1808861	A	G	0.0864811	-0.00223355	0.0331895	0.946345	-0.400787	0.0548937	2.85e-13	0.00557291	0.0828143	0.946348	0.946348	0.993531	0.745965	20	1.01(0.85 - 1.18)
cg00563771	LYRM4	6	5110810	rs452908	6	5110823	G	A	0.371769	0.0210433	0.0202627	0.299026	-0.871785	0.0281044	2.94e-211	-0.0241382	0.0232558	0.299297	0.0324864	0.830554	0.241651	20	0.98(0.93 - 1.02)
cg00576014	SDHC	1	161284450	rs143852380	1	162178841	G	A	0.0228628	-0.0893519	0.058272	0.125187	1.04385	0.136849	2.39e-14	-0.0855984	0.0569409	0.132765	0.132765	0.70365	0.607895	10	0.92(0.82 - 1.03)
cg00581603	SCP2	1	53442535	rs56222568	1	53432786	C	T	0.349901	-0.0206814	0.0198225	0.296796	-0.343514	0.033666	1.91e-24	0.0602055	0.058006	0.299308	0.299308	0.830554	0.198486	20	1.06(0.95 - 1.19)
cg00588090	PUS1	12	132412438	rs147719685	12	132411429	T	C	0.139165	0.00748455	0.0270396	0.781934	0.473771	0.0432212	5.85e-28	0.0157978	0.0570913	0.782002	0.782002	0.964935	0.229662	20	1.02(0.91 - 1.14)
cg00598235	LAP3	4	17580680	rs62296304	4	17578253	G	A	0.348907	-0.00311965	0.0207804	0.880666	-0.383243	0.0321994	1.15e-32	0.00814014	0.0542269	0.880676	0.421422	0.982902	0.353699	20	1.01(0.91 - 1.12)
cg00611469	PISD	22	32024802	rs11703808	22	32024980	A	G	0.360835	-0.0121104	0.0210453	0.564991	-0.639896	0.0323151	2.88e-87	0.0189256	0.0329025	0.565155	0.0136697	0.923879	0.0964836	20	1.02(0.96 - 1.09)
cg00615746	CYP11A1	15	74658981	rs7180275	15	74672161	G	A	0.163022	0.0467878	0.0266687	0.0793605	0.491561	0.0446704	3.65e-28	0.0951822	0.0549383	0.0831796	0.0930549	0.629476	0.12547	20	1.10(0.99 - 1.22)
cg00622166	GPT2	16	46919021	rs117939346	16	46852813	G	A	0.0258449	0.00062503	0.0535607	0.990689	0.662769	0.1054	3.21e-10	0.000943058	0.0808136	0.990689	0.990689	0.999343	0.943235	6	1.00(0.85 - 1.17)
cg00629382	MSRA	8	10268916	rs12541491	8	10250048	T	C	0.321074	-0.00984123	0.0203545	0.628747	0.235296	0.0333255	1.66e-12	-0.0418248	0.0867084	0.629549	0.629549	0.936694	0.410393	20	0.96(0.81 - 1.14)
cg00637361	ACSM2A	16	20493661	rs28556968	16	20480679	A	T	0.213718	0.0148387	0.0237525	0.532154	0.377029	0.0404301	1.11e-20	0.039357	0.0631404	0.533071	0.533071	0.916058	0.414025	20	1.04(0.92 - 1.18)
cg00640376	HSD17B8	6	33173927	rs2076310	6	33166034	G	A	0.271372	-0.00224781	0.0220084	0.91865	-0.445936	0.036814	8.99e-34	0.00504065	0.049355	0.918653	0.918653	0.987298	0.0104987	20	1.01(0.91 - 1.11)
cg00649377	VARS2	6	30881728	rs142282930	6	30886097	A	C	0.0178926	-0.215675	0.131772	0.101687	1.397	0.142613	1.17e-22	-0.154384	0.0956324	0.106452	0.000108282	0.670534	0.0849765	20	0.86(0.71 - 1.03)
cg00653085	ECHDC2	1	53385434	rs514881	1	53336737	C	T	0.353877	-0.0285854	0.0195794	0.144297	0.290144	0.0328714	1.08e-18	-0.0985214	0.0683985	0.149754	0.149754	0.716761	0.678667	20	0.91(0.79 - 1.04)
cg00673251	ECHDC3	10	11784140	rs10906007	10	11783198	A	G	0.28827	0.0273427	0.0215311	0.204114	0.371461	0.0356543	2.04e-25	0.0736085	0.0583923	0.207458	0.0635496	0.771547	0.568392	20	1.08(0.96 - 1.21)
cg00685795	COASY	17	40713781	rs4793056	17	40748737	G	C	0.476143	-0.0107836	0.0191936	0.57423	-0.208985	0.0326665	1.58e-10	0.0515999	0.0921954	0.575698	0.575698	0.925322	0.770664	20	1.05(0.88 - 1.26)
cg00692088	AGPAT4	6	161622097	rs74797747	6	161628660	A	G	0.0894632	0.0308359	0.0271969	0.256878	-1.39643	0.0605798	1.43e-117	-0.0220819	0.0194996	0.257452	0.375713	0.80264	0.117159	20	0.98(0.94 - 1.02)
cg00700324	BAK1	6	33548127	rs511515	6	33541507	A	G	0.277336	0.0472496	0.0231616	0.0413506	-0.27958	0.0327628	1.42e-17	-0.169002	0.0851787	0.0472458	0.0472458	0.530322	0.00726433	20	0.84(0.71 - 1.00)
cg00704126	MTIF2	2	55496004	rs111589656	2	55503400	C	T	0.0238569	0.140474	0.138374	0.310022	0.871038	0.12878	1.34e-11	0.161272	0.16064	0.315412	0.315412	0.836498	0.142648	5	1.18(0.86 - 1.61)
cg00739973	MLYCD	16	83937326	rs28519996	16	83951462	G	C	0.0427435	0.0461258	0.0397017	0.245313	-0.575238	0.0771885	9.17e-14	-0.0801855	0.0698515	0.250992	0.250992	0.796922	0.250321	20	0.92(0.80 - 1.06)
cg00743094	CLYBL	13	100547968	rs9517911	13	100553681	C	T	0.424453	-0.00234347	0.0193588	0.903648	0.198451	0.0329964	1.81e-09	-0.0118088	0.0975695	0.903667	0.903667	0.984797	0.719436	18	0.99(0.82 - 1.20)
cg00747065	HADHA	2	26467663	rs11126405	2	26446695	A	G	0.208748	-0.00260639	0.0216404	0.904134	-0.334471	0.0399499	5.65e-17	0.00779258	0.0647071	0.904144	0.904144	0.984875	0.74157	20	1.01(0.89 - 1.14)
cg00747849	SLC25A1	22	19165386	rs112198122	22	19165997	A	G	0.0874751	-0.0840413	0.0459384	0.0673345	-0.591024	0.0620338	1.61e-21	0.142196	0.0791468	0.072397	0.187662	0.607118	0.571047	20	1.15(0.99 - 1.35)
cg00750074	SPG7	16	89608354	rs7193472	16	89605495	C	T	0.486083	0.0292832	0.0193225	0.129646	-0.902075	0.0288162	4.06e-215	-0.0324621	0.0214451	0.130096	0.017526	0.702026	0.0605249	20	0.97(0.93 - 1.01)
cg00759803	ACSF3	16	89186454	rs4782463	16	89164841	C	G	0.26839	-0.00931711	0.0204701	0.648996	0.237236	0.0369062	1.29e-10	-0.0392736	0.0865019	0.649814	0.649814	0.94044	0.881043	20	0.96(0.81 - 1.14)
cg00762550	LIG3	17	33306307	rs17668722	17	33406488	C	T	0.0864811	-0.0333697	0.0293656	0.255809	0.387395	0.0594903	7.42e-11	-0.0861387	0.0769482	0.262954	0.262954	0.807401	0.676822	14	0.92(0.79 - 1.07)
cg00806900	ACACB	12	109589392	rs34972531	12	109587714	A	G	0.164016	-0.0356632	0.025962	0.169544	0.376568	0.0417625	1.94e-19	-0.094706	0.0697393	0.174463	0.262332	0.741699	0.961277	20	0.91(0.79 - 1.04)
cg00814218	SLC25A21	14	37445440	rs10131376	14	37445440	T	C	0.342942	0.0174026	0.0202048	0.389067	-1.43247	0.017583	0	-0.0121487	0.0141057	0.389094	0.0344699	0.871345	0.28073	20	0.99(0.96 - 1.02)
cg00829075	PITRM1	10	3214784	rs61504481	10	3174054	A	G	0.133201	0.00741165	0.0263911	0.778834	-0.260547	0.0453263	9.02e-09	-0.0284465	0.101412	0.779091	0.779091	0.964357	0.997036	14	0.97(0.80 - 1.19)
cg00837649	SUCLG2	3	67705228	rs6806536	3	67709063	G	T	0.357853	0.0230315	0.0194926	0.237384	0.535074	0.0322071	5.56e-62	0.0430436	0.0365217	0.238568	0.467111	0.791456	0.996127	20	1.04(0.97 - 1.12)
cg00848461	PRELID1	5	176732093	rs6879874	5	176730775	A	T	0.254473	0.00546877	0.0207879	0.792493	0.236623	0.0359435	4.6e-11	0.0231117	0.0879224	0.792655	0.792655	0.967501	0.997291	20	1.02(0.86 - 1.22)
cg00893242	SND1	7	127291580	rs3808093	7	127372425	C	A	0.382704	-0.041856	0.0209447	0.0456727	0.571392	0.0317562	2.21e-72	-0.0732527	0.036881	0.0470119	0.101675	0.529669	0.541189	20	0.93(0.86 - 1.00)
cg00894697	MUL1	1	20826246	rs111700084	1	20837080	A	G	0.116302	-7.88e-05	0.0314024	0.997998	-1.02482	0.0468154	3.19e-106	7.69e-05	0.030642	0.997998	0.304163	0.999845	0.0134192	20	1.00(0.94 - 1.06)
cg00928191	MRPL28	16	419800	rs67175660	16	419512	T	G	0.0854871	-0.0166128	0.031593	0.599001	-1.29912	0.0467467	5.64e-170	0.0127878	0.0243232	0.599066	0.366085	0.929565	0.692387	20	1.01(0.97 - 1.06)
cg00933603	VARS2	6	30883001	rs2523595	6	31326618	G	A	0.301193	0.0101558	0.0205904	0.62185	0.461791	0.0318619	1.33e-47	0.0219922	0.044614	0.622052	6.62e-12	0.934633	2.17e-06	20	1.02(0.94 - 1.12)
cg00935504	HAGH	16	1863053	rs149540886	16	1865794	T	C	0.0646123	-0.0809663	0.0433722	0.0619325	1.65374	0.0502067	6.16e-238	-0.0489595	0.0262688	0.0623515	0.672297	0.577661	0.525283	20	0.95(0.90 - 1.00)
cg00937489	NSUN4	1	46806552	rs6678997	1	46825677	G	A	0.272366	-0.0273138	0.0207529	0.188126	-0.220814	0.0378705	5.52e-09	0.123696	0.0963481	0.199197	0.199197	0.764185	0.28603	20	1.13(0.94 - 1.37)
cg00983520	CPT1B	22	51017067	rs131758	22	51017082	T	A	0.383698	-0.0107985	0.0204776	0.597963	-0.677875	0.0309675	3.24e-106	0.0159299	0.0302173	0.598069	0.984433	0.929448	0.625119	20	1.02(0.96 - 1.08)
cg00988050	CLYBL	13	100506757	rs8000435	13	100310215	C	G	0.10835	0.00251495	0.0305348	0.934358	-0.375209	0.0510634	2.01e-13	-0.00670281	0.081386	0.934362	0.934362	0.991177	0.130807	20	0.99(0.85 - 1.17)
cg01011367	ACADSB	10	124798692	rs80195056	10	124809829	A	G	0.109344	0.0201349	0.036689	0.583143	1.73609	0.0361446	0	0.0115978	0.0211345	0.583168	0.502901	0.926336	0.626235	20	1.01(0.97 - 1.05)
cg01015175	BCO2	11	112045641	rs45569233	11	112042071	T	C	0.348907	0.0280965	0.0211458	0.183946	0.356157	0.0328711	2.35e-27	0.078888	0.0598169	0.187228	0.306408	0.755101	0.0438689	20	1.08(0.96 - 1.22)
cg01016169	LETMD1	12	51441443	rs10876138	12	51511244	G	A	0.390656	-0.0367454	0.0194616	0.0590128	-0.195977	0.0332484	3.76e-09	0.187498	0.104276	0.072161	0.072161	0.606723	0.796739	20	1.21(0.98 - 1.48)
cg01020427	IMMT	2	86402957	rs1124686	2	86376474	T	C	0.499006	-0.00910181	0.0192328	0.636039	0.320274	0.0321991	2.61e-23	-0.0284188	0.0601189	0.63642	0.52597	0.938748	0.292472	20	0.97(0.86 - 1.09)
cg01020980	CHPT1	12	102091258	rs10778139	12	102083202	A	G	0.390656	-0.00242342	0.0192788	0.899966	0.179571	0.0324588	3.16e-08	-0.0134956	0.107388	0.899992	0.899992	0.984498	0.422369	7	0.99(0.80 - 1.22)
cg01030886	MSRB3	12	65766936	rs66584980	12	65706289	C	T	0.201789	0.0106222	0.0238076	0.655476	-0.296194	0.0395082	6.53e-14	-0.0358624	0.0805207	0.656045	0.462575	0.941247	0.762841	9	0.96(0.82 - 1.13)
cg01031670	CYB5R3	22	43014920	rs137100	22	42990074	T	C	0.228628	0.0175342	0.0238023	0.461329	-0.211412	0.0351354	1.78e-09	-0.0829386	0.113428	0.464657	0.464657	0.900124	0.56601	20	0.92(0.74 - 1.15)
cg01038720	OXR1	8	107283501	rs78020201	8	107292740	C	T	0.191849	-0.0182382	0.0282698	0.518831	-0.378752	0.0396422	1.24e-21	0.0481534	0.0748093	0.519782	0.519782	0.912541	0.440899	20	1.05(0.91 - 1.22)
cg01041367	TMEM70	8	74888080	rs4434614	8	74886732	A	G	0.153082	0.0244492	0.0323848	0.450273	0.500887	0.0463826	3.48e-27	0.0488118	0.0648127	0.451377	0.543962	0.896564	0.169907	20	1.05(0.92 - 1.19)
cg01048752	MSRA	8	10001523	rs13279701	8	9969450	G	C	0.483101	0.0154629	0.0202573	0.44527	-0.26313	0.032021	2.08e-16	-0.0587653	0.0773173	0.447223	0.398431	0.895083	0.301821	20	0.94(0.81 - 1.10)
cg01048992	GTPBP3	19	17452542	rs13238	19	17430846	T	C	0.104374	0.0613146	0.0337153	0.0689727	0.420034	0.0507844	1.33e-16	0.145975	0.0821855	0.075705	0.075705	0.614079	0.579903	20	1.16(0.99 - 1.36)
cg01062247	THEM5	1	151825974	rs1056037	1	151823997	G	C	0.303181	0.00582676	0.0253896	0.818485	-0.835656	0.0327808	2.41e-143	-0.00697268	0.0303841	0.818492	0.75102	0.971557	0.390848	20	0.99(0.94 - 1.05)
cg01081346	CPT1B	22	51017151	rs131758	22	51017082	T	A	0.383698	-0.0107985	0.0204776	0.597963	-0.77393	0.0299496	3.07e-147	0.0139528	0.0264647	0.598039	0.980692	0.929448	0.866809	20	1.01(0.96 - 1.07)
cg01092361	MRPS10	6	42185687	rs7775141	6	42189848	T	G	0.201789	-0.0195907	0.0239784	0.41392	0.235971	0.0383764	7.8e-10	-0.0830218	0.102509	0.418	0.418	0.883607	0.872047	13	0.92(0.75 - 1.13)
cg01123946	ACSF3	16	89163343	rs11076765	16	89164208	C	T	0.217694	-0.0114757	0.0227468	0.613912	-0.441533	0.0390734	1.31e-29	0.0259906	0.0515691	0.614265	0.873906	0.932778	0.447738	20	1.03(0.93 - 1.14)
cg01134309	ACSF3	16	89190525	rs55756754	16	89179363	T	C	0.0487078	0.00321309	0.0325948	0.921474	-2.76462	0.0533134	0	-0.00116222	0.01179	0.921474	0.0224283	0.988159	0.00132244	20	1.00(0.98 - 1.02)
cg01139039	FASTK	7	150778208	rs2303942	7	150775306	A	G	0.459245	0.0151493	0.01923	0.430817	-0.38378	0.0315392	4.58e-34	-0.0394739	0.0502118	0.43178	0.43178	0.89001	0.728268	20	0.96(0.87 - 1.06)
cg01164094	NT5DC3	12	104230671	rs117808226	12	104230672	A	G	0.0337972	0.0157655	0.065527	0.809869	-2.80012	0.0836253	8.22e-246	-0.0056303	0.0234021	0.809874	0.122057	0.969427	0.762219	20	0.99(0.95 - 1.04)
cg01188578	HADHA	2	26464058	rs12185726	2	26464059	G	A	0.289264	0.00329133	0.0204129	0.871906	1.4306	0.0170402	0	0.00230067	0.0142688	0.871906	0.188103	0.982348	0.86007	20	1.00(0.97 - 1.03)
cg01194538	CYB5R3	22	43043270	rs2413708	22	43041593	A	G	0.377734	-0.0166888	0.0206251	0.418429	0.470426	0.0325146	1.93e-47	-0.0354759	0.0439119	0.419155	0.528404	0.884272	0.944253	20	0.97(0.89 - 1.05)
cg01209023	FTH1	11	61733046	rs17185413	11	61730553	C	T	0.224652	0.00955095	0.026066	0.714056	0.323221	0.0387424	7.25e-17	0.0295493	0.0807223	0.714319	0.40658	0.954293	0.665264	20	1.03(0.88 - 1.21)
cg01221157	ABAT	16	8807011	rs59173435	16	8804329	T	C	0.254473	0.00973937	0.0207214	0.638344	-0.723912	0.0310723	4.69e-120	-0.0134538	0.02863	0.638413	0.453361	0.938935	0.599508	20	0.99(0.93 - 1.04)
cg01227078	SLC25A46	5	110074645	rs17446534	5	110079450	C	T	0.0904573	0.0115478	0.0330526	0.726807	-0.449556	0.0557216	7.15e-16	-0.0256871	0.0735916	0.727052	0.727052	0.957333	0.0171875	20	0.97(0.84 - 1.13)
cg01239717	RTN4IP1	6	107077302	rs79735382	6	107023226	A	G	0.0536779	-0.0177798	0.0744301	0.811199	0.434879	0.0725355	2.03e-09	-0.0408845	0.171287	0.811346	0.811346	0.969536	0.987499	13	0.96(0.69 - 1.34)
cg01246855	NIPSNAP1	22	29952103	rs5763294	22	29915406	A	G	0.483101	-0.00836076	0.0192699	0.664378	-0.189419	0.0320897	3.57e-09	0.0441391	0.102006	0.665226	0.665226	0.94348	0.735657	20	1.05(0.86 - 1.28)
cg01263222	MLYCD	16	83932332	rs3815809	16	83940877	T	C	0.0397614	0.0433393	0.0396139	0.273936	1.10224	0.0758014	6.64e-48	0.0393192	0.0360409	0.275291	0.732319	0.814915	0.290008	20	1.04(0.97 - 1.12)
cg01279418	SPG7	16	89623374	rs113940941	16	89455363	C	G	0.0109344	-0.111446	0.0692099	0.107341	-0.774995	0.118583	6.34e-11	0.143802	0.0919744	0.117934	0.117934	0.686698	0.138219	7	1.15(0.96 - 1.38)
cg01284033	SLC25A16	10	70286653	rs11599886	10	70324991	G	T	0.423459	0.000381911	0.0205277	0.985156	0.188887	0.0317605	2.73e-09	0.0020219	0.108678	0.985157	0.985157	0.998626	0.401477	20	1.00(0.81 - 1.24)
cg01294811	NDUFS6	5	1806625	rs11953620	5	1818630	C	T	0.356859	-0.017281	0.0200016	0.387598	0.217124	0.0331614	5.85e-11	-0.0795904	0.0929191	0.39169	0.39169	0.872795	0.707949	20	0.92(0.77 - 1.11)
cg01299997	FIS1	7	100886961	rs75100606	7	100897614	G	C	0.0596421	0.00940355	0.041099	0.819022	0.699797	0.0670454	1.67e-25	0.0134375	0.058744	0.819065	0.00639067	0.971738	0.173951	16	1.01(0.90 - 1.14)
cg01322951	COX17	3	119395580	rs1317259	3	119392710	C	T	0.462227	-0.0362943	0.0197922	0.0666885	0.210314	0.0319818	4.83e-11	-0.172572	0.0976984	0.0773328	0.0773328	0.61788	0.671646	20	0.84(0.69 - 1.02)
cg01335087	COMT	22	19950166	rs2239393	22	19950428	G	A	0.411531	0.00539255	0.0204748	0.792262	-0.331839	0.0331843	1.53e-23	-0.0162505	0.0617224	0.792332	0.792332	0.967501	0.80627	20	0.98(0.87 - 1.11)
cg01338084	PISD	22	32026380	rs8139274	22	32003651	G	A	0.0516899	0.0104665	0.0448312	0.815401	1.31696	0.0651467	7.18e-91	0.00794745	0.0340436	0.815413	0.663042	0.970424	0.066048	20	1.01(0.94 - 1.08)
cg01341487	BIK	22	43505954	rs4988372	22	43506635	T	C	0.125249	-0.00442498	0.0318313	0.88944	-0.745306	0.0471517	2.8e-56	0.00593713	0.0427107	0.889444	0.553606	0.983917	0.313145	20	1.01(0.93 - 1.09)
cg01366338	ALDH4A1	1	19230460	rs60473915	1	19375542	C	A	0.112326	0.0518431	0.0363593	0.15391	0.264348	0.0480974	3.88e-08	0.196117	0.142097	0.167536	0.167536	0.734043	0.0683367	20	1.22(0.92 - 1.61)
cg01397325	HTATIP2	11	20386022	rs10437608	11	20385606	G	A	0.461233	-0.0099977	0.019175	0.602093	0.819174	0.0286283	4.49e-180	-0.0122046	0.0234116	0.602154	0.221579	0.929673	0.14339	20	0.99(0.94 - 1.03)
cg01409448	MRPL4	19	10362061	rs2884487	19	10358830	C	T	0.266402	-0.00271064	0.0222702	0.903124	-0.438893	0.0368362	9.92e-33	0.00617609	0.0507444	0.903129	0.991792	0.984719	0.996768	20	1.01(0.91 - 1.11)
cg01416295	MRPL24	1	156710278	rs12036794	1	156706259	T	C	0.234592	0.0126814	0.0249716	0.611571	0.357253	0.0378757	4.01e-21	0.0354969	0.0700001	0.612086	0.612086	0.932086	0.0665737	20	1.04(0.90 - 1.19)
cg01427313	ACSF3	16	89162196	rs4302032	16	89212200	A	G	0.163022	0.00507069	0.0249793	0.839138	-0.294969	0.0402718	2.4e-13	-0.0171906	0.0847171	0.839199	0.839199	0.975326	0.0791175	20	0.98(0.83 - 1.16)
cg01430725	MRPS15	1	36930006	rs2884612	1	36895790	T	C	0.0914513	-0.0400893	0.0344749	0.244889	-0.682242	0.0530685	7.97e-38	0.0587611	0.050738	0.246812	0.246812	0.795936	0.236293	20	1.06(0.96 - 1.17)
cg01436526	ECSIT	19	11641099	rs113259217	19	11642086	T	C	0.0397614	0.0152256	0.0567223	0.788373	-0.610663	0.0934782	6.46e-11	-0.0249329	0.0929648	0.788547	0.788547	0.966502	0.181412	20	0.98(0.81 - 1.17)
cg01437482	SLC25A29	14	100772378	rs10134767	14	100763954	T	G	0.366799	-0.0129331	0.0203035	0.524132	-0.221471	0.034315	1.09e-10	0.0583963	0.0921209	0.52614	0.52614	0.913503	0.625634	15	1.06(0.89 - 1.27)
cg01444801	MTG1	10	135216882	rs11101744	10	135226041	C	G	0.250497	-0.019008	0.0230258	0.409083	-0.708443	0.0378815	4.81e-78	0.0268307	0.0325336	0.409539	0.870368	0.880985	0.872435	20	1.03(0.96 - 1.09)
cg01445479	ACOT11	1	55015139	rs299871	1	55015123	C	T	0.0874751	0.00896448	0.0388334	0.817435	0.481821	0.0559555	7.26e-18	0.0186054	0.0806261	0.8175	0.8175	0.970889	0.992354	18	1.02(0.87 - 1.19)
cg01445659	MRPL34	19	17414977	rs8100448	19	17422402	A	C	0.426441	0.0167273	0.0196676	0.395047	0.391815	0.0329103	1.11e-32	0.0426918	0.050324	0.396249	0.571963	0.875009	0.42526	20	1.04(0.95 - 1.15)
cg01462727	CYP24A1	20	52786323	rs4809960	20	52786073	C	T	0.230616	-0.0560487	0.0244354	0.0218049	-0.624525	0.0365027	1.27e-65	0.0897461	0.0394764	0.0230015	0.254463	0.405701	0.0683784	20	1.09(1.01 - 1.18)
cg01472317	ACSF3	16	89190699	rs3743980	16	89180935	G	T	0.279324	-0.0152033	0.0204945	0.458194	-0.197775	0.0353089	2.13e-08	0.0768715	0.10453	0.462095	0.462095	0.899132	0.502651	20	1.08(0.88 - 1.33)
cg01482620	TMEM143	19	48835971	rs79963079	19	48825298	C	A	0.421471	0.0338903	0.0203493	0.0958273	-0.199005	0.033194	2.03e-09	-0.170299	0.106127	0.108568	0.241644	0.674644	0.231943	20	0.84(0.69 - 1.04)
cg01490728	SARDH	9	136565608	rs10993770	9	136564575	A	C	0.383698	-0.0100381	0.0197944	0.612072	-0.321203	0.0347063	2.14e-20	0.0312516	0.0617182	0.612605	0.612605	0.932086	0.0358292	20	1.03(0.91 - 1.16)
cg01494896	RPIA	2	88990555	rs3926531	2	89099546	C	T	0.296223	-0.00454686	0.0207336	0.826417	0.216199	0.0355484	1.19e-09	-0.0210309	0.0959628	0.826528	0.232689	0.972748	0.100715	7	0.98(0.81 - 1.18)
cg01498900	ACOT2	14	74035742	rs7155613	14	74087235	C	A	0.5	0.0208809	0.0195849	0.286345	-0.493979	0.0323241	1.01e-52	-0.0422708	0.0397436	0.287515	0.729892	0.822436	0.649813	20	0.96(0.89 - 1.04)
cg01502872	HSD17B8	6	33173119	rs114171462	6	33083793	A	T	0.0437376	-0.0631137	0.0578865	0.275581	0.757623	0.0909627	8.16e-17	-0.0833048	0.0770572	0.279663	0.279663	0.817983	0.35659	20	0.92(0.79 - 1.07)
cg01506891	LETM2	8	38243824	rs10103315	8	38096587	A	G	0.254473	-0.033697	0.0245143	0.16926	-0.210731	0.0371081	1.36e-08	0.159905	0.119689	0.181548	0.181548	0.748533	0.895332	12	1.17(0.93 - 1.48)
cg01517571	ACOT11	1	55089959	rs2117262	1	55089880	G	A	0.371769	-0.00609021	0.0199443	0.760091	-1.12977	0.026661	0	0.00539066	0.0176539	0.760097	0.947435	0.9615	0.911426	20	1.01(0.97 - 1.04)
cg01535453	ACADS	12	121163887	rs2066938	12	121160615	G	A	0.263419	-0.058477	0.022183	0.00838606	0.433598	0.0352947	1.09e-34	-0.134864	0.0523248	0.0099533	0.125455	0.297355	0.338636	20	0.87(0.79 - 0.97)
cg01543300	TIMM13	19	2426874	rs4806849	19	2447215	A	C	0.166998	0.0132665	0.0231826	0.567145	-0.243812	0.0428492	1.27e-08	-0.0544128	0.0955635	0.569092	0.569092	0.924055	0.361027	13	0.95(0.79 - 1.14)
cg01551177	SLC25A29	14	100761757	rs1059264	14	100769163	T	C	0.365805	-0.011392	0.0202685	0.574079	0.448831	0.0342455	3.03e-39	-0.0253815	0.0451999	0.574431	0.574431	0.924906	0.490779	20	0.97(0.89 - 1.07)
cg01556706	FHIT	3	59804435	rs114019898	3	59803506	C	T	0.0139165	-0.0279728	0.0913452	0.759428	-0.918054	0.144063	1.86e-10	0.0304697	0.0996135	0.759697	0.759697	0.9615	NA	NA	1.03(0.85 - 1.25)
cg01565659	MSRA	8	10189468	rs55836840	8	10190178	T	A	0.142147	-0.0288198	0.0301678	0.339418	-0.746419	0.0430206	1.96e-67	0.0386108	0.0404779	0.340149	0.843811	0.851168	0.39885	20	1.04(0.96 - 1.13)
cg01573501	HADH	4	108910070	rs74407047	4	108910024	T	C	0.112326	0.0244355	0.036879	0.507596	-0.330475	0.0561996	4.09e-09	-0.0739405	0.1123	0.510269	0.510269	0.911609	0.24252	4	0.93(0.75 - 1.16)
cg01604210	HMGCL	1	24129185	rs10799804	1	24192750	T	C	0.332008	-0.02149	0.0195888	0.272617	-0.241206	0.0333105	4.45e-13	0.0890941	0.0821388	0.278064	0.278064	0.8169	0.352729	18	1.09(0.93 - 1.28)
cg01613691	GPX4	19	1105380	rs112276291	19	1097373	C	T	0.198807	0.0341716	0.0232903	0.142321	0.672001	0.0436652	1.91e-53	0.0508505	0.0348153	0.144131	0.197727	0.712206	0.0656591	20	1.05(0.98 - 1.13)
cg01637482	FAHD1	16	1880436	rs238678	16	1872722	A	G	0.151093	0.0231909	0.0264976	0.381461	-0.313807	0.0496217	2.55e-10	-0.0739017	0.0852439	0.385972	0.385972	0.869251	0.324713	20	0.93(0.79 - 1.10)
cg01661567	LETM1	4	1843351	rs144630985	4	1868725	A	G	0.0228628	-0.0114074	0.0469726	0.80812	1.978	0.119762	2.81e-61	-0.00576715	0.0237501	0.80814	0.414663	0.969395	0.25497	9	0.99(0.95 - 1.04)
cg01662334	HIBADH	7	27704065	rs71555704	7	27668147	G	A	0.176938	0.00798039	0.0233979	0.733049	0.277549	0.0422808	5.22e-11	0.0287531	0.0844155	0.733395	0.733395	0.957452	0.554547	20	1.03(0.87 - 1.21)
cg01678833	TSPO	22	43547171	rs5759197	22	43550149	C	T	0.348907	-0.0315725	0.0197758	0.110372	-0.31054	0.0347461	3.98e-19	0.10167	0.0646901	0.116033	0.116033	0.684645	0.679574	20	1.11(0.98 - 1.26)
cg01701415	NUDT13	10	74870311	rs12268338	10	75286806	C	T	0.0656064	-0.0536499	0.0434043	0.21644	0.384794	0.0644271	2.34e-09	-0.139425	0.115189	0.226125	0.226125	0.783801	0.164427	10	0.87(0.69 - 1.09)
cg01706566	BNIP3L	8	26239922	rs10503784	8	26198032	A	T	0.0984095	-0.0257304	0.0259721	0.321835	-0.957602	0.0486236	2.42e-86	0.0268696	0.0271563	0.322447	0.317399	0.84048	0.751911	20	1.03(0.97 - 1.08)
cg01708924	PRDX5	11	64089278	rs2276014	11	64081445	A	G	0.161034	-0.0190546	0.0262793	0.468403	0.38761	0.0427883	1.32e-19	-0.0491592	0.0680151	0.469822	0.469822	0.90182	0.455253	20	0.95(0.83 - 1.09)
cg01713348	C16orf91	16	1480790	rs12598718	16	1484392	G	C	0.44334	0.00512464	0.0199082	0.79686	0.267835	0.0325821	2.03e-16	0.0191335	0.0743664	0.796957	0.166134	0.96863	0.0926722	20	1.02(0.88 - 1.18)
cg01714284	ACSL1	4	185714524	rs72695665	4	185718300	C	A	0.130219	0.0183911	0.0314803	0.559079	-0.613687	0.0483833	7.27e-37	-0.0299682	0.0513514	0.559495	0.559495	0.922078	0.381002	20	0.97(0.88 - 1.07)
cg01717201	PDK2	17	48174262	rs8071734	17	48179321	T	C	0.303181	-0.0113188	0.0207735	0.585845	0.228229	0.0341178	2.24e-11	-0.049594	0.0913217	0.587082	0.587082	0.927093	0.652449	12	0.95(0.80 - 1.14)
cg01721281	HAGH	16	1869611	rs2268674	16	1870641	T	G	0.245527	-0.0122143	0.0208785	0.558536	0.330911	0.0382883	5.49e-18	-0.0369111	0.0632384	0.559434	0.559434	0.922045	0.308417	20	0.96(0.85 - 1.09)
cg01724150	NMNAT3	3	139397363	rs9878498	3	139397399	C	T	0.371769	0.0188839	0.0209675	0.367787	0.674452	0.032628	6.33e-95	0.0279989	0.0311177	0.368241	0.81406	0.862873	0.149367	20	1.03(0.97 - 1.09)
cg01732984	SUCLA2	13	48575859	rs9316347	13	48639532	T	C	0.172962	-0.00247361	0.027738	0.928941	-1.18001	0.036306	1.01e-231	0.00209627	0.0235068	0.928941	0.433765	0.989564	0.408019	20	1.00(0.96 - 1.05)
cg01741999	PNKD	2	219137824	rs13385486	2	218931745	T	A	0.028827	-0.0167351	0.0707567	0.813032	-0.598067	0.109624	4.88e-08	0.027982	0.11842	0.813204	0.813204	0.969932	NA	NA	1.03(0.82 - 1.30)
cg01756647	SLC25A41	19	6434432	rs2305058	19	6416123	G	A	0.511928	0.0169992	0.0194769	0.382779	-0.247719	0.0325466	2.72e-14	-0.0686228	0.0791401	0.385884	0.385884	0.869251	0.757922	16	0.93(0.80 - 1.09)
cg01758899	TK2	16	66583237	rs61066285	16	66631542	G	A	0.137177	-0.0272174	0.0289561	0.347241	-0.441203	0.0507351	3.43e-18	0.061689	0.0660121	0.35004	0.35004	0.856003	0.00728769	20	1.06(0.93 - 1.21)
cg01762738	COQ5	12	120967237	rs540520	12	120911786	A	G	0.310139	0.0164112	0.0212921	0.440846	-0.585641	0.0366343	1.6e-57	-0.0280226	0.0363991	0.441377	0.625009	0.893272	0.0631716	20	0.97(0.91 - 1.04)
cg01770362	SLC25A37	8	23385913	rs4260902	8	23370411	G	A	0.464215	-0.0143117	0.0194076	0.460862	0.356831	0.0323128	2.37e-28	-0.0401078	0.05451	0.461859	0.839913	0.899111	0.859464	20	0.96(0.86 - 1.07)
cg01771096	AGPAT4	6	161638100	rs12524665	6	161616293	T	C	0.111332	-0.00992789	0.0357378	0.781167	-0.468222	0.0472126	3.5e-23	0.0212034	0.0763565	0.781251	0.781251	0.964852	0.140846	20	1.02(0.88 - 1.19)
cg01789926	C16orf91	16	1477111	rs742460	16	1405537	T	C	0.302187	-0.01978	0.0203244	0.330447	0.264807	0.0354353	7.84e-14	-0.074696	0.0773999	0.334512	0.164897	0.84762	0.518568	20	0.93(0.80 - 1.08)
cg01802117	SCP2	1	53393560	rs12405280	1	53423528	G	T	0.361829	-0.0278918	0.0197073	0.15698	0.585108	0.0317194	5.58e-76	-0.0476695	0.0337804	0.158199	0.0706589	0.723138	0.622497	20	0.95(0.89 - 1.02)
cg01802772	ACOT11	1	55014160	rs299872	1	55014160	C	T	0.274354	-0.0383062	0.0231827	0.0984609	1.43652	0.0166629	0	-0.026666	0.0161411	0.0985227	0.260556	0.660271	0.250204	20	0.97(0.94 - 1.00)
cg01812947	NDUFA10	2	240904978	rs34849118	2	240919912	C	T	0.353877	-0.000928046	0.0192761	0.961601	0.366682	0.0337337	1.6e-27	-0.00253093	0.0525695	0.961601	0.961601	0.996057	0.586754	20	1.00(0.90 - 1.11)
cg01814098	ALDH7A1	5	125930667	rs115920015	5	125848546	A	G	0.0318091	0.0200576	0.0457663	0.661197	0.49773	0.0832375	2.24e-09	0.0402981	0.0921966	0.662047	0.556657	0.942685	0.552027	12	1.04(0.87 - 1.25)
cg01818539	LIG3	17	33324773	rs62062371	17	33342781	C	T	0.0884692	-0.0385386	0.0291757	0.18653	0.676308	0.058175	3.06e-31	-0.0569838	0.0434173	0.189362	0.368388	0.75687	0.702148	20	0.94(0.87 - 1.03)
cg01827908	MCAT	22	43528287	rs6003067	22	43522427	G	A	0.338966	0.00784474	0.0208297	0.706461	-0.316321	0.0340051	1.38e-20	-0.0247999	0.0659037	0.70669	0.70669	0.953384	0.630437	20	0.98(0.86 - 1.11)
cg01847719	CAT	11	34460557	rs11604331	11	34460769	G	A	0.352883	-0.00212282	0.019499	0.913307	-0.189372	0.0337267	1.97e-08	0.0112098	0.102986	0.913323	0.913323	0.986625	0.696606	20	1.01(0.83 - 1.24)
cg01854076	NAT8L	4	2063036	rs7691418	4	2189850	C	A	0.124254	-0.0571669	0.0327135	0.0805503	-0.728429	0.0558285	6.56e-39	0.0784797	0.0453107	0.0832671	0.0832671	0.629597	0.559183	20	1.08(0.99 - 1.18)
cg01856645	DMGDH	5	78365647	rs626105	5	78369901	A	G	0.214712	0.0342924	0.0238785	0.150968	0.812714	0.037655	2.59e-103	0.0421949	0.0294462	0.151872	0.380331	0.718731	0.343615	20	1.04(0.98 - 1.11)
cg01872077	CYP27A1	2	219646372	rs691140	2	219627004	G	A	0.428429	-0.00612483	0.0193325	0.751384	0.20947	0.0322264	8.03e-11	-0.0292397	0.0924022	0.751669	0.751669	0.96067	0.193052	15	0.97(0.81 - 1.16)
cg01877814	POLG	15	89879097	rs2072266	15	89866954	G	A	0.388668	0.0198191	0.0192849	0.304091	0.737134	0.0303239	1.59e-130	0.0268867	0.0261854	0.304522	0.940187	0.833027	0.29613	20	1.03(0.98 - 1.08)
cg01878807	DHRS4	14	24422368	rs8009022	14	24423370	T	C	0.0516899	-0.164383	0.124875	0.188046	1.51611	0.0713259	2.89e-100	-0.108424	0.0825231	0.188892	0.0802209	0.75647	0.0377877	20	0.90(0.76 - 1.05)
cg01881182	ABAT	16	8806531	rs7188782	16	8807315	C	T	0.347913	0.00751993	0.0203117	0.711214	-0.565677	0.0328364	1.66e-66	-0.0132937	0.0359152	0.711277	0.314439	0.954085	0.944409	20	0.99(0.92 - 1.06)
cg01887435	MTHFD1L	6	151402973	rs12216229	6	151409027	G	A	0.281312	0.00568986	0.0208842	0.785277	0.298022	0.0361209	1.58e-16	0.0190921	0.0701143	0.785392	0.785392	0.965839	0.422706	20	1.02(0.89 - 1.17)
cg01899937	ACSL1	4	185723505	rs4862423	4	185726548	T	C	0.394632	-0.00575766	0.0197815	0.771003	0.285584	0.033038	5.42e-18	-0.020161	0.0693061	0.771129	0.771129	0.962762	0.993057	20	0.98(0.86 - 1.12)
cg01915822	ADCK5	8	145596918	rs2272664	8	145577999	A	T	0.422465	0.00171541	0.0192549	0.929011	-0.234382	0.0330182	1.26e-12	-0.00731888	0.0821584	0.929016	0.929016	0.989564	0.487658	10	0.99(0.85 - 1.17)
cg01930676	MRPL1	4	78783082	rs3860617	4	78859406	A	G	0.0894632	0.00598408	0.027759	0.829321	0.462908	0.0488944	2.87e-21	0.0129272	0.0599822	0.829364	0.400264	0.973072	0.0217403	20	1.01(0.90 - 1.14)
cg01931893	TK2	16	66584178	rs725131	16	66585710	G	C	0.135189	-0.0622975	0.0311589	0.0455707	-0.487863	0.0498778	1.36e-22	0.127695	0.0651888	0.050131	0.050131	0.542258	0.0684484	20	1.14(1.00 - 1.29)
cg01979266	NT5M	17	17216952	rs12941075	17	17216935	T	C	0.140159	0.0267727	0.0279242	0.337678	-0.549633	0.0434151	9.86e-37	-0.0487102	0.0509507	0.339059	0.523128	0.850417	0.926346	20	0.95(0.86 - 1.05)
cg01984237	FXN	9	71682105	rs3793456	9	71673033	A	G	0.409543	0.0043045	0.0192439	0.823005	-0.426119	0.0318865	9.87e-41	-0.0101016	0.0451672	0.82303	0.551397	0.972235	0.959875	20	0.99(0.91 - 1.08)
cg02018277	PIF1	15	65116255	rs1719288	15	65133368	C	T	0.441352	-0.0371521	0.0196291	0.0583971	0.539941	0.0310269	7.92e-68	-0.0688077	0.0365685	0.0598891	0.117653	0.571773	0.971978	20	0.93(0.87 - 1.00)
cg02039839	COX19	7	1015730	rs10274964	7	1019784	T	C	0.441352	-0.00330151	0.0192068	0.863522	0.32678	0.0328362	2.48e-23	-0.0101032	0.0587848	0.863542	0.789568	0.981013	0.825708	20	0.99(0.88 - 1.11)
cg02051290	SERHL2	22	42967981	rs137121	22	43013554	T	C	0.105368	0.0253129	0.0327523	0.439606	-0.96252	0.0424284	6.19e-114	-0.0262986	0.0340474	0.439871	0.65203	0.892653	0.902063	20	0.97(0.91 - 1.04)
cg02054200	AGPAT4	6	161563629	rs150720261	6	161565967	T	C	0.0626243	0.055154	0.0395514	0.16317	-0.34632	0.0634489	4.81e-08	-0.159257	0.117873	0.176666	0.176666	0.743394	0.46599	19	0.85(0.68 - 1.07)
cg02061660	SLC25A46	5	110088130	rs17132257	5	110001018	T	C	0.0805169	0.0617442	0.0328271	0.0599867	-0.590444	0.0702861	4.44e-17	-0.104572	0.0569738	0.0664395	0.0664395	0.589535	0.0880861	20	0.90(0.81 - 1.01)
cg02071712	NT5DC3	12	104235554	rs11111845	12	104317294	T	C	0.260437	0.0155717	0.0208781	0.455765	0.38192	0.035955	2.35e-26	0.0407722	0.0548008	0.456872	0.169162	0.898114	0.0377687	20	1.04(0.94 - 1.16)
cg02072018	RPUSD3	3	9884995	rs4299465	3	9881720	A	G	0.135189	0.00877821	0.022231	0.692944	-0.688972	0.0408258	6.77e-64	-0.012741	0.0322757	0.693023	0.0850116	0.950057	0.150274	20	0.99(0.93 - 1.05)
cg02086310	ACSS1	20	25039719	rs3746332	20	25039099	C	T	0.0188867	-0.0483434	0.0653867	0.459697	0.897403	0.117266	1.97e-14	-0.0538703	0.0732014	0.46178	0.46178	0.899111	0.0331123	10	0.95(0.82 - 1.09)
cg02086839	TOP1MT	8	144403439	rs57772271	8	144407008	A	G	0.310139	0.00733496	0.0212806	0.730336	0.660504	0.0335079	1.7e-86	0.0111051	0.0322237	0.730376	0.289054	0.957338	0.0997074	20	1.01(0.95 - 1.08)
cg02098565	ACSF3	16	89168508	rs57137022	16	89196093	G	A	0.131213	0.0213609	0.0336053	0.525011	0.304823	0.0470683	9.41e-11	0.0700765	0.110775	0.526994	0.575472	0.913503	0.495379	20	1.07(0.86 - 1.33)
cg02100629	AIFM2	10	71892760	rs6480442	10	71900246	T	C	0.406561	0.013943	0.0193772	0.471798	-0.666845	0.0314457	8.37e-100	-0.0209089	0.0290747	0.472053	0.342132	0.902011	0.677704	20	0.98(0.93 - 1.04)
cg02103895	ECHDC1	6	127665881	rs2281491	6	127677659	A	T	0.280318	0.0181999	0.0216908	0.401435	0.616721	0.0368246	5.9e-63	0.0295107	0.0352153	0.402025	0.690965	0.877623	0.0122684	20	1.03(0.96 - 1.10)
cg02109652	CAT	11	34460386	rs12793666	11	34444031	A	C	0.351889	-0.00138301	0.0194854	0.943416	-0.205797	0.0335117	8.2e-10	0.00672028	0.0946891	0.94342	0.94342	0.992962	0.85479	20	1.01(0.84 - 1.21)
cg02115781	METTL8	2	172175273	rs34096402	2	172151436	C	G	0.270378	-0.00915274	0.0214256	0.669243	-0.21825	0.0369395	3.46e-09	0.0419369	0.0984261	0.670053	0.670053	0.944068	0.442282	20	1.04(0.86 - 1.26)
cg02119229	BCO2	11	112046248	rs11214124	11	112061361	T	C	0.336978	0.0318034	0.0217897	0.144411	0.371104	0.0340336	1.1e-27	0.0856995	0.0592396	0.147992	0.147992	0.715015	0.0141089	20	1.09(0.97 - 1.22)
cg02119848	ALDH1L1	3	125826288	rs4646748	3	125826329	A	G	0.214712	-0.0459238	0.0284344	0.106294	0.775709	0.0378512	2.45e-93	-0.0592023	0.0367697	0.107379	0.21923	0.672272	0.127695	20	0.94(0.88 - 1.01)
cg02131230	MSRA	8	10283275	rs58007588	8	11794969	A	G	0.466203	-0.0119173	0.0200184	0.551631	-0.189459	0.0307942	7.63e-10	0.0629018	0.106154	0.553482	0.553482	0.920139	0.857209	20	1.06(0.86 - 1.31)
cg02144516	AURKAIP1	1	1311909	rs78446752	1	1183397	T	C	0.0666004	-0.0233019	0.0334295	0.485774	0.426657	0.0599257	1.08e-12	-0.054615	0.0787267	0.487852	0.487852	0.905027	0.637247	20	0.95(0.81 - 1.10)
cg02149965	VARS2	6	30883203	rs2523595	6	31326618	G	A	0.301193	0.0101558	0.0205904	0.62185	0.422138	0.0320604	1.36e-39	0.024058	0.0488107	0.622094	4.14e-10	0.934633	1.88e-07	20	1.02(0.93 - 1.13)
cg02154074	HTRA2	2	74756234	rs6709863	2	74746080	T	C	0.158052	0.0372309	0.0271955	0.170996	-0.713139	0.045387	1.24e-55	-0.0522071	0.0382794	0.172617	0.439103	0.740206	0.937732	20	0.95(0.88 - 1.02)
cg02168558	BCO2	11	112045982	rs11214124	11	112061361	T	C	0.336978	0.0318034	0.0217897	0.144411	0.481747	0.0334613	5.39e-47	0.0660168	0.0454624	0.146469	0.00693119	0.71312	0.00208672	20	1.07(0.98 - 1.17)
cg02186769	VARS2	6	30881645	rs2233959	6	31081065	C	T	0.420477	0.0139605	0.0199989	0.485137	0.242893	0.0322969	5.45e-14	0.057476	0.0826903	0.487008	0.00683618	0.904679	0.000108754	20	1.06(0.90 - 1.25)
cg02187196	PANK2	20	3869020	rs73084505	20	3856874	T	C	0.189861	-0.0119866	0.025688	0.64077	1.1616	0.0376735	9.4e-209	-0.0103191	0.0221169	0.640808	0.533609	0.93918	0.76458	20	0.99(0.95 - 1.03)
cg02192472	PDF	16	69364945	rs2062547	16	69374461	C	G	0.287276	-0.000885947	0.0216515	0.967361	0.696542	0.032603	2.87e-101	-0.00127192	0.0310843	0.967361	0.383219	0.996656	0.338389	20	1.00(0.94 - 1.06)
cg02193283	ACSF3	16	89164953	rs12917851	16	89208407	A	T	0.136183	0.0273299	0.0331883	0.410235	0.492912	0.0461539	1.27e-26	0.0554458	0.0675309	0.411622	0.263458	0.882182	0.619813	20	1.06(0.93 - 1.21)
cg02196730	MTHFS	15	80188777	rs62028020	15	80185687	A	T	0.119284	0.0475089	0.0283591	0.093883	1.36559	0.0339616	0	0.03479	0.020785	0.0941681	0.0700155	0.652561	0.297877	20	1.04(0.99 - 1.08)
cg02206980	SIRT5	6	13574034	rs2804917	6	13584201	C	T	0.305169	-0.00836101	0.0204008	0.681925	-0.947117	0.0302283	1.7e-215	0.00882786	0.0215417	0.681951	0.258156	0.947587	0.974052	20	1.01(0.97 - 1.05)
cg02207944	SPG7	16	89603606	rs11076605	16	89579123	A	G	0.491054	0.0176302	0.0192701	0.360245	-0.458606	0.0319143	7.99e-47	-0.038443	0.0421039	0.361216	0.490664	0.861691	0.00222524	20	0.96(0.89 - 1.05)
cg02219117	C3orf33	3	155523655	rs358716	3	155526790	C	T	0.357853	0.0253395	0.0211885	0.231732	-0.211273	0.033786	4.02e-10	-0.119937	0.102107	0.240147	0.240147	0.792694	0.278633	20	0.89(0.73 - 1.08)
cg02233750	MCAT	22	43539658	rs872841	22	43530700	C	G	0.318091	0.00182823	0.020344	0.928394	0.935938	0.0303381	5.56e-209	0.00195337	0.0217366	0.928394	0.798599	0.989512	0.644866	20	1.00(0.96 - 1.05)
cg02244288	SPG7	16	89573955	rs3935312	16	89592077	A	G	0.49006	0.0194134	0.0192726	0.313788	-0.59971	0.0321626	1.36e-77	-0.0323713	0.0321834	0.314493	0.4954	0.836157	0.0340541	20	0.97(0.91 - 1.03)
cg02245810	CPT1B	22	51017432	rs131749	22	51024624	T	C	0.33996	-0.00225577	0.0219164	0.918022	-0.539239	0.0330992	1.13e-59	0.00418325	0.040644	0.918023	0.689941	0.987298	0.990551	20	1.00(0.93 - 1.09)
cg02257405	ACSL6	5	131346985	rs440970	5	131336287	G	T	0.417495	0.0544017	0.0190632	0.00432059	-0.188175	0.0323455	5.97e-09	-0.289102	0.112838	0.010404	0.010404	0.300869	0.00336545	20	0.75(0.60 - 0.93)
cg02264195	TRAP1	16	3724381	rs56026118	16	3722517	G	T	0.0606362	-0.0244168	0.0373686	0.513496	-0.382424	0.0653765	4.93e-09	0.0638475	0.0983229	0.516102	0.516102	0.912315	0.983793	20	1.07(0.88 - 1.29)
cg02268013	FXN	9	71650331	rs79702853	9	71704646	A	G	0.0178926	-0.140989	0.106509	0.185593	1.26719	0.109971	1.01e-30	-0.111261	0.0846038	0.188483	0.188483	0.756291	0.429768	20	0.89(0.76 - 1.06)
cg02271943	COMTD1	10	76996533	rs113792973	10	76982802	C	G	0.0506958	0.0114775	0.0493142	0.815962	-3.02208	0.0389842	0	-0.00379788	0.016318	0.815962	0.718719	0.970425	0.756872	20	1.00(0.96 - 1.03)
cg02283691	NUDT19	19	33182526	rs8108621	19	33183291	A	G	0.177932	0.0394034	0.0234953	0.0935277	-0.403378	0.0423911	1.81e-21	-0.0976836	0.0591441	0.0986119	0.222823	0.660435	0.0838777	20	0.91(0.81 - 1.02)
cg02306936	VARS2	6	30881316	rs142282930	6	30886097	A	C	0.0178926	-0.215675	0.131772	0.101687	-0.789433	0.141672	2.51e-08	0.273203	0.173972	0.116325	0.116325	0.684645	0.125038	20	1.31(0.93 - 1.85)
cg02308884	AIFM2	10	71892293	rs10999165	10	71919271	A	G	0.441352	0.0175542	0.019149	0.359291	-0.437478	0.031701	2.54e-43	-0.0401259	0.0438678	0.360349	0.360349	0.861468	0.5405	20	0.96(0.88 - 1.05)
cg02315732	FTH1	11	61732658	rs195445	11	61744342	C	T	0.291252	-0.00203829	0.0205385	0.920946	-0.211737	0.0342025	5.99e-10	0.00962652	0.0970126	0.920956	0.920956	0.987932	0.540246	20	1.01(0.83 - 1.22)
cg02316735	GTPBP3	19	17449042	rs12977101	19	17434587	T	G	0.277336	-0.0032994	0.0241863	0.891492	0.493984	0.0352772	1.5e-44	-0.00667916	0.048964	0.891498	0.223059	0.983929	0.434041	20	0.99(0.90 - 1.09)
cg02319466	PGS1	17	76381040	rs938348	17	76381021	T	C	0.497018	-0.0129091	0.019372	0.505169	0.718868	0.0290097	1.46e-135	-0.0179575	0.0269577	0.505323	0.885277	0.909605	0.838082	20	0.98(0.93 - 1.04)
cg02319733	MSRA	8	10282549	rs4319147	8	10282658	A	G	0.236581	0.00171116	0.0228196	0.940226	0.787647	0.0334614	1.63e-122	0.0021725	0.028972	0.940226	0.779311	0.992346	0.629475	20	1.00(0.95 - 1.06)
cg02333960	COX19	7	1012935	rs117616700	7	1047339	C	T	0.115308	-0.0117033	0.0343061	0.732996	0.514037	0.0490762	1.13e-25	-0.0227674	0.066774	0.733132	0.924496	0.957354	0.71579	20	0.98(0.86 - 1.11)
cg02365648	BNIP3	10	133791976	rs138426819	10	133802992	A	C	0.0168986	-0.0578095	0.0788363	0.463384	-2.26936	0.0850077	5.26e-157	0.025474	0.0347526	0.463553	0.142824	0.899525	0.0639717	11	1.03(0.96 - 1.10)
cg02376097	DMPK	19	46275166	rs60356458	19	46234632	C	T	0.45825	0.062765	0.0192786	0.0011312	0.437421	0.0309394	2.22e-45	0.143489	0.0452268	0.00151055	0.00776973	0.101682	0.026816	20	1.15(1.06 - 1.26)
cg02378269	IVD	15	40697591	rs8033938	15	40703114	G	A	0.0974155	-0.0187547	0.0268317	0.484567	0.380864	0.0490046	7.73e-15	-0.0492425	0.0707339	0.486325	0.486325	0.904679	0.458804	20	0.95(0.83 - 1.09)
cg02388416	BNIP3	10	133796348	rs11146518	10	133814737	G	C	0.568588	0.00629961	0.0197796	0.750113	-0.345584	0.0324517	1.76e-26	-0.0182289	0.0572608	0.750221	0.844743	0.960546	0.581169	20	0.98(0.88 - 1.10)
cg02389942	OXCT1	5	41869679	rs11750607	5	41889050	A	C	0.237575	0.0172625	0.0231606	0.456067	-0.269407	0.0413976	7.63e-11	-0.0640759	0.0865308	0.458998	0.458998	0.898767	0.734041	20	0.94(0.79 - 1.11)
cg02400595	PDK2	17	48185239	rs9912132	17	48192005	T	C	0.0497018	-0.0288191	0.0461952	0.532723	-0.502931	0.0805562	4.29e-10	0.0573023	0.0923095	0.534755	0.534755	0.916508	0.82111	7	1.06(0.88 - 1.27)
cg02403349	MRPL34	19	17416356	rs8100232	19	17422951	A	G	0.426441	0.0167101	0.0196679	0.39554	0.780473	0.0288961	1.14e-160	0.0214102	0.0252124	0.395774	0.454852	0.874861	0.292285	20	1.02(0.97 - 1.07)
cg02413246	PITRM1	10	3180822	rs10430770	10	3173727	T	C	0.292247	0.0164154	0.0213587	0.442156	0.33413	0.0347371	6.66e-22	0.0491288	0.0641271	0.443607	0.692836	0.894084	0.746054	20	1.05(0.93 - 1.19)
cg02441090	OXCT1	5	41871058	rs12186512	5	41802771	G	A	0.327038	-0.00127524	0.0210382	0.951666	-0.289474	0.0364597	2.03e-15	0.00440536	0.0726794	0.951667	0.984784	0.994347	0.787745	20	1.00(0.87 - 1.16)
cg02441474	ACSF3	16	89165300	rs2287353	16	89262431	A	G	0.0894632	-0.0684836	0.0353148	0.0524731	-0.3822	0.0489354	5.71e-15	0.179183	0.0952043	0.0598244	0.0598244	0.571735	0.15367	20	1.20(0.99 - 1.44)
cg02459555	NSUN4	1	46806155	rs12137934	1	46728913	G	A	0.281312	-0.0169247	0.0208023	0.415876	0.273732	0.0363858	5.35e-14	-0.0618295	0.0764383	0.418584	0.418584	0.884106	0.391371	20	0.94(0.81 - 1.09)
cg02467646	MPV17	2	27546052	rs146818183	2	27830317	G	C	0.00795229	0.135972	0.247128	0.582176	-0.707352	0.121224	5.38e-09	-0.192227	0.35092	0.583844	0.583844	0.926537	0.440199	9	0.83(0.41 - 1.64)
cg02474183	PDHX	11	34937484	rs12789648	11	33661395	G	A	0.0159046	0.0990646	0.0837371	0.236792	0.810082	0.146848	3.46e-08	0.12229	0.105719	0.247378	0.247378	0.795936	NA	NA	1.13(0.92 - 1.39)
cg02479100	LYRM4	6	5261473	rs77744968	6	5258730	C	T	0.0198807	-0.0889216	0.160113	0.578643	0.810595	0.117349	4.93e-12	-0.109699	0.198163	0.579865	0.579865	0.925788	0.356733	6	0.90(0.61 - 1.32)
cg02481669	MCCD1	6	31496733	rs2855811	6	31471801	A	G	0.262425	0.0200584	0.0205692	0.329478	-0.203514	0.0348353	5.15e-09	-0.0985605	0.102469	0.33612	0.33612	0.848734	5.82e-06	20	0.91(0.74 - 1.11)
cg02485345	SLC25A34	1	16061554	rs35352784	1	16061966	A	G	0.210736	-0.0359334	0.024046	0.135081	0.340638	0.0388032	1.66e-18	-0.105489	0.0716066	0.140706	0.140706	0.709162	0.434431	20	0.90(0.78 - 1.04)
cg02493602	ME3	11	86383696	rs12098937	11	86384063	G	C	0.128231	-0.0165169	0.0278331	0.552896	-0.91219	0.0465696	1.97e-85	0.0181069	0.0305264	0.553078	0.319042	0.920061	0.825093	20	1.02(0.96 - 1.08)
cg02503808	GRPEL1	4	7069936	rs3796908	4	7061378	G	A	0.22664	-0.00509442	0.023339	0.827211	-0.611581	0.0366837	2.1e-62	0.00832992	0.038165	0.827226	0.526914	0.972748	0.776533	20	1.01(0.94 - 1.09)
cg02506360	GPT2	16	46963989	rs11540355	16	46964022	G	A	0.0467197	0.0732769	0.0481707	0.128212	0.683706	0.0715545	1.24e-21	0.107176	0.0713425	0.133026	0.304656	0.703729	0.75381	20	1.11(0.97 - 1.28)
cg02506753	PUSL1	1	1245184	rs11804831	1	1194804	C	T	0.191849	0.0160265	0.0212962	0.451719	-0.291494	0.0395793	1.77e-13	-0.0549805	0.0734391	0.454066	0.454066	0.896985	0.213801	20	0.95(0.82 - 1.09)
cg02509730	CLYBL	13	100310205	rs4771338	13	100274153	C	T	0.403579	-0.00953038	0.0194614	0.624341	-0.184125	0.0329086	2.21e-08	0.0517605	0.106101	0.625662	0.625662	0.935658	0.912675	20	1.05(0.86 - 1.30)
cg02540736	SLC25A29	14	100774063	rs1059264	14	100769163	T	C	0.365805	-0.011392	0.0202685	0.574079	-0.480181	0.0338147	9.11e-46	0.0237244	0.0422432	0.574379	0.574379	0.924906	0.600624	18	1.02(0.94 - 1.11)
cg02569554	BDH1	3	197280980	rs71325620	3	197273992	T	C	0.287276	0.0202394	0.0209213	0.333341	-0.242108	0.0360421	1.85e-11	-0.0835964	0.0873045	0.338301	0.338301	0.849869	0.0270967	20	0.92(0.78 - 1.09)
cg02592727	RDH13	19	55574733	rs1671218	19	55554399	C	T	0.33996	-0.0185662	0.0210003	0.376646	0.736761	0.0331552	2.12e-109	-0.0251998	0.0285261	0.377024	0.366238	0.865816	0.0820648	20	0.98(0.92 - 1.03)
cg02595575	SLC25A42	19	19221316	rs8101529	19	19146004	A	G	0.237575	0.00656566	0.0215844	0.760987	0.357153	0.0370064	4.86e-22	0.0183833	0.0604647	0.761102	0.826115	0.9615	0.872984	20	1.02(0.90 - 1.15)
cg02601318	VARS2	6	30882384	rs2442727	6	31319667	A	G	0.131213	0.200481	0.0275972	3.74e-13	0.317793	0.0417779	2.81e-14	0.630853	0.12008	1.49e-07	5.5e-06	3.73e-05	0.004489	20	1.88(1.49 - 2.38)
cg02639931	NDUFS7	19	1387894	rs7254913	19	1388320	G	A	0.382704	0.0103078	0.0193281	0.593822	1.12501	0.0262115	0	0.00916241	0.0171817	0.59385	0.296303	0.928975	0.486004	20	1.01(0.98 - 1.04)
cg02647520	HSD17B8	6	33173218	rs139326709	6	33107690	G	A	0.00795229	-0.0442151	0.137496	0.747776	1.70664	0.196998	4.59e-18	-0.0259077	0.0806208	0.747943	0.747943	0.960072	0.53061	15	0.97(0.83 - 1.14)
cg02655711	SLC25A1	22	19163373	rs1780639	22	19174603	T	C	0.37674	0.00359089	0.0203018	0.859606	-1.10843	0.0237921	0	-0.00323961	0.0183159	0.859607	0.748923	0.979958	0.835897	20	1.00(0.96 - 1.03)
cg02680909	MOCS1	6	39899321	rs2504116	6	39899372	C	T	0.4334	-0.034006	0.019107	0.0751142	-0.331509	0.0329	7.04e-24	0.102579	0.0585286	0.0796643	0.0936693	0.622736	0.177927	20	1.11(0.99 - 1.24)
cg02691035	ACSF3	16	89163800	rs7187583	16	89173260	G	A	0.285288	-0.0187139	0.0204982	0.361267	0.596793	0.0356531	6.83e-63	-0.0313574	0.0343983	0.36198	0.0362745	0.862417	0.378886	20	0.97(0.91 - 1.04)
cg02693002	OAT	10	126106594	rs112077478	10	126089151	G	A	0.0864811	-0.0143926	0.025952	0.579178	0.682972	0.0568241	2.82e-33	-0.0210735	0.038039	0.579582	0.814245	0.925788	0.809581	20	0.98(0.91 - 1.05)
cg02707162	POLRMT	19	632675	rs11669519	19	614967	C	T	0.370775	-0.0429706	0.0202555	0.0338857	0.578202	0.0333378	2.2e-67	-0.0743177	0.035293	0.0352274	0.0821308	0.480333	0.186218	16	0.93(0.87 - 0.99)
cg02709834	CRYZ	1	75198841	rs28695657	1	75197614	G	T	0.456262	0.0157979	0.0193206	0.413545	-0.458946	0.0322759	6.94e-46	-0.0344221	0.0421673	0.414316	0.370408	0.8824	0.570003	20	0.97(0.89 - 1.05)
cg02728101	PDE2A	11	72386540	rs3758935	11	72386679	C	T	0.483101	0.0289937	0.0196765	0.140611	-0.433323	0.0317774	2.44e-42	-0.0669101	0.0456727	0.142923	0.0291011	0.711284	0.0929989	20	0.94(0.86 - 1.02)
cg02729030	IMMP2L	7	110879415	rs6466376	7	110959881	T	C	0.508946	0.00958933	0.0192103	0.617655	0.269806	0.0318253	2.3e-17	0.0355415	0.0713236	0.618263	0.618263	0.933976	0.713854	20	1.04(0.90 - 1.19)
cg02750262	ZADH2	18	72916776	rs629081	18	72906037	C	T	0.104374	0.0364132	0.0423763	0.390185	1.42863	0.0436821	1.32e-234	0.0254882	0.0296724	0.390348	0.159937	0.871937	0.0204789	14	1.03(0.97 - 1.09)
cg02751838	LDHD	16	75148330	rs117601275	16	75091078	T	C	0.0248509	0.0267692	0.133399	0.840956	-1.1065	0.143787	1.41e-14	-0.0241928	0.120601	0.84101	0.84101	0.975558	0.904721	3	0.98(0.77 - 1.24)
cg02771673	PCCA	13	101137103	rs12429006	13	101149072	G	T	0.256461	0.00912696	0.0219101	0.676997	-0.535543	0.0348212	2.24e-53	-0.0170424	0.0409269	0.677109	0.392231	0.945969	0.664121	20	0.98(0.91 - 1.07)
cg02802420	PDF	16	69363236	rs1424114	16	69224615	T	C	0.343936	-0.018152	0.020413	0.373876	0.219978	0.0340873	1.09e-10	-0.0825173	0.0936725	0.378365	0.378365	0.866542	0.627284	20	0.92(0.77 - 1.11)
cg02802514	HSD17B8	6	33173134	rs149808880	6	33091623	T	C	0.00795229	-0.0386513	0.138554	0.780274	3.39307	0.200534	3.2e-64	-0.0113913	0.04084	0.780303	0.780303	0.964615	0.188987	20	0.99(0.91 - 1.07)
cg02821871	SPHK2	19	49133598	rs2301139	19	49133761	T	C	0.0467197	0.0326607	0.0476854	0.493394	-0.558094	0.0870104	1.42e-10	-0.0585219	0.0859291	0.495841	0.495841	0.906633	0.424841	3	0.94(0.80 - 1.12)
cg02828514	SLC25A30	13	45993412	rs9316140	13	46006171	A	G	0.480119	-0.012318	0.0191663	0.520425	-0.182701	0.0316658	7.94e-09	0.0674215	0.105554	0.522992	0.522992	0.912572	0.556215	20	1.07(0.87 - 1.32)
cg02828928	AMACR	5	34007658	rs190418	5	34011356	T	G	0.177932	-0.0465502	0.0257033	0.0701317	0.655615	0.0401297	5.35e-60	-0.0710023	0.039445	0.0718554	0.282688	0.605921	0.235301	20	0.93(0.86 - 1.01)
cg02836325	PGS1	17	76403955	rs4969142	17	76398304	A	G	0.505964	-0.00910394	0.0197311	0.644511	0.385678	0.0317276	5.34e-34	-0.023605	0.0511963	0.644749	0.567299	0.939953	0.880764	20	0.98(0.88 - 1.08)
cg02844589	COX6B2	19	55863937	rs2124920	19	55872591	T	C	0.0934394	0.0241473	0.043506	0.578871	0.602899	0.0628392	8.45e-22	0.040052	0.072282	0.579505	0.579505	0.925788	0.530179	20	1.04(0.90 - 1.20)
cg02860797	OGG1	3	9791144	rs139748093	3	9791545	G	C	0.00795229	-0.189375	0.139239	0.173807	1.10703	0.077553	3.15e-46	-0.171065	0.126346	0.175756	0.284813	0.742644	0.976602	14	0.84(0.66 - 1.08)
cg02861527	SLC25A23	19	6459352	rs3745571	19	6475613	T	C	0.398608	0.00141509	0.019322	0.941617	-0.214412	0.034697	6.43e-10	-0.00659986	0.0901225	0.941621	0.924911	0.992512	0.281529	14	0.99(0.83 - 1.19)
cg02866700	CARS2	13	111333333	rs7328928	13	111318831	T	C	0.141153	0.0354322	0.0285638	0.214806	-0.998607	0.0400534	3.35e-137	-0.0354816	0.028639	0.215373	0.0439862	0.778133	0.0310035	20	0.97(0.91 - 1.02)
cg02886408	BNIP3	10	133796164	rs75977155	10	133796219	C	T	0.181909	0.0205466	0.0249721	0.410632	-0.378347	0.0451538	5.33e-17	-0.0543062	0.0663205	0.412875	0.401418	0.8824	0.370771	16	0.95(0.83 - 1.08)
cg02899903	PITRM1	10	3216063	rs7098000	10	3214739	A	G	0.250497	0.00731348	0.0232497	0.753094	-0.197916	0.0356007	2.71e-08	-0.0369525	0.117661	0.753475	0.753475	0.960997	0.684969	20	0.96(0.77 - 1.21)
cg02900213	HTATIP2	11	20385756	rs10437608	11	20385606	G	A	0.461233	-0.0099977	0.019175	0.602093	0.507424	0.0317257	1.4e-57	-0.0197028	0.037809	0.602286	0.392839	0.929673	0.121127	20	0.98(0.91 - 1.06)
cg02935298	CYB5R3	22	43036734	rs11090113	22	43054490	A	G	0.488072	-0.00507956	0.0192679	0.792067	0.84649	0.0277416	1.73e-204	-0.00600073	0.022763	0.792074	0.891084	0.967456	0.584318	20	0.99(0.95 - 1.04)
cg02940042	GLRX5	14	96000874	rs45528633	14	96000090	A	G	0.303181	-0.011443	0.0209625	0.585149	0.441698	0.0322284	9.44e-43	-0.0259068	0.0474965	0.585446	0.584047	0.926862	0.867951	20	0.97(0.89 - 1.07)
cg02961109	MCL1	1	150552537	rs11204666	1	150543128	T	C	0.147117	-0.00898314	0.027875	0.747252	0.301555	0.043045	2.46e-12	-0.0297894	0.0925353	0.74751	0.74751	0.960057	0.19435	20	0.97(0.81 - 1.16)
cg02965157	TRIT1	1	40350001	rs114129095	1	40300843	A	T	0.0457256	0.0207669	0.0380474	0.585192	0.447557	0.0793825	1.72e-08	0.0464006	0.0854088	0.586939	0.586939	0.927093	0.132412	15	1.05(0.89 - 1.24)
cg02977954	ECHDC2	1	53371368	rs56222568	1	53432786	C	T	0.349901	-0.0206814	0.0198225	0.296796	-0.442624	0.0325808	4.89e-42	0.0467245	0.0449159	0.298216	0.298216	0.829678	0.307938	20	1.05(0.96 - 1.14)
cg02994018	NDUFB3	2	201936101	rs140818559	2	201936101	G	C	0.0198807	0.0516907	0.118176	0.661818	1.4508	0.118367	1.55e-34	0.035629	0.0815074	0.66202	0.894583	0.942685	0.675142	20	1.04(0.88 - 1.22)
cg03029752	NLRX1	11	119038708	rs76626869	11	119038627	G	T	0.0725646	0.00353961	0.0412373	0.931597	0.348332	0.0572609	1.18e-09	0.0101616	0.118397	0.931604	0.931604	0.99046	0.913154	7	1.01(0.80 - 1.27)
cg03033344	C16orf91	16	1479210	rs11649321	16	1477916	A	C	0.173956	-0.0650338	0.0288888	0.0243743	-0.966809	0.0354679	1.31e-163	0.0672664	0.0299823	0.0248621	0.366183	0.418818	0.51293	20	1.07(1.01 - 1.13)
cg03038685	BDH1	3	197281468	rs73085612	3	197280068	C	T	0.247515	-0.0179173	0.025148	0.476171	0.251724	0.0395267	1.91e-10	-0.0711784	0.100526	0.47891	0.47891	0.903307	0.419348	15	0.93(0.76 - 1.13)
cg03053427	STYXL1	7	75649626	rs6978677	7	75636240	T	C	0.287276	-0.0112272	0.0196728	0.568205	0.288764	0.0360328	1.11e-15	-0.0388802	0.0683001	0.569183	0.569183	0.924055	0.753796	20	0.96(0.84 - 1.10)
cg03055888	COX16	14	70826472	rs17566814	14	70837256	A	C	0.106362	0.0213833	0.028272	0.449444	0.43588	0.0523509	8.35e-17	0.0490578	0.0651289	0.451305	0.451305	0.896564	0.128387	20	1.05(0.92 - 1.19)
cg03080965	NME3	16	1821577	rs2575329	16	1819433	G	A	0.430417	0.0190173	0.0192444	0.323055	-0.215159	0.0324243	3.23e-11	-0.0883873	0.0904292	0.328361	0.328361	0.844152	0.326221	20	0.92(0.77 - 1.09)
cg03085549	LDHD	16	75150819	rs7193344	16	75191702	G	T	0.371769	0.00452968	0.0196996	0.81814	0.196429	0.0334085	4.11e-09	0.0230601	0.100365	0.818277	0.818277	0.971429	0.652842	20	1.02(0.84 - 1.25)
cg03087610	AIFM2	10	71892362	rs4293019	10	71897517	T	G	0.409543	-0.00410681	0.0192982	0.831477	0.322196	0.0327738	8.29e-23	-0.0127463	0.0599098	0.831516	0.315175	0.973818	0.668876	20	0.99(0.88 - 1.11)
cg03124318	USP30	12	109491989	rs10774928	12	109514942	T	C	0.378728	0.0421573	0.0199141	0.0342635	-0.4686	0.0317789	3.28e-49	-0.0899644	0.0429328	0.036129	0.0839497	0.484592	0.450342	20	0.91(0.84 - 0.99)
cg03142975	MRRF	9	125026202	rs62575582	9	125024326	C	T	0.419483	-0.00802118	0.0196333	0.68287	0.473246	0.0322971	1.29e-48	-0.0169493	0.0415026	0.682987	0.682987	0.94765	0.277551	12	0.98(0.91 - 1.07)
cg03144753	CMC1	3	28286464	rs10510607	3	28286261	T	C	0.173956	-0.0398295	0.0265146	0.133053	-0.232928	0.0415098	2.01e-08	0.170995	0.11784	0.146758	0.146758	0.713896	0.728233	14	1.19(0.94 - 1.49)
cg03151554	BCL2L10	15	52405123	rs3794543	15	52441524	T	C	0.134195	-0.0269588	0.0268248	0.314899	-0.370694	0.0442488	5.41e-17	0.0727252	0.0728825	0.318356	0.420158	0.838245	0.99769	20	1.08(0.93 - 1.24)
cg03157283	MRPL23	11	1975380	rs1104890	11	1962700	T	C	0.177932	-0.0230117	0.0260952	0.377865	0.521615	0.0455077	2.04e-30	-0.0441163	0.0501756	0.379272	0.419998	0.866703	0.513812	13	0.96(0.87 - 1.06)
cg03169557	SPG7	16	89598950	rs7193472	16	89605495	C	T	0.486083	0.0292832	0.0193225	0.129646	-0.712705	0.0308339	3.32e-118	-0.0410874	0.0271697	0.13047	0.10542	0.702603	0.0514259	20	0.96(0.91 - 1.01)
cg03172657	ACSF3	16	89163625	rs62047785	16	89163599	C	G	0.276342	-0.0132645	0.0204481	0.516538	-0.525323	0.0356875	4.79e-49	0.0252502	0.0389626	0.516945	0.0656903	0.91244	0.635744	20	1.03(0.95 - 1.11)
cg03182908	MUL1	1	20833814	rs6700034	1	20834610	A	C	0.119284	0.0218199	0.0293217	0.456782	0.571549	0.0487929	1.08e-31	0.0381768	0.0514056	0.457689	0.457689	0.898377	0.23379	20	1.04(0.94 - 1.15)
cg03224850	ALDH4A1	1	19199155	rs72650387	1	19105732	C	G	0.0298211	0.0381971	0.0554558	0.490959	-1.26868	0.0840811	1.92e-51	-0.0301077	0.0437569	0.49141	0.484432	0.905973	0.494092	20	0.97(0.89 - 1.06)
cg03233793	NDUFA13	19	19626605	rs2965201	19	19478051	C	T	0.170974	-0.0131158	0.0307187	0.669405	-0.392335	0.042363	2.02e-20	0.0334301	0.0783803	0.669735	0.669735	0.943907	0.653086	20	1.03(0.89 - 1.21)
cg03236948	DNAJC4	11	63997492	rs1860368	11	63994692	T	C	0.318091	-0.0283532	0.0207804	0.172435	0.410233	0.0329854	1.65e-35	-0.0691148	0.050959	0.175009	0.323489	0.742362	0.504468	20	0.93(0.84 - 1.03)
cg03237166	ALDH1B1	9	38393112	rs4646770	9	38393171	G	A	0.304175	0.0444796	0.0239577	0.0633697	0.371445	0.0371859	1.71e-23	0.119747	0.0656033	0.0679516	0.0679516	0.594214	0.61573	15	1.13(0.99 - 1.28)
cg03239279	FIS1	7	100883248	rs2410809	7	100910766	C	T	0.0198807	0.0287573	0.057425	0.616526	-1.28914	0.162059	1.8e-15	-0.0223074	0.0446335	0.617222	0.617222	0.933609	0.291006	13	0.98(0.90 - 1.07)
cg03243450	NDUFS6	5	1800782	rs2270826	5	1799737	C	T	0.360835	-0.0168634	0.0200074	0.399308	-0.237247	0.0326765	3.86e-13	0.0710796	0.084898	0.40246	0.40246	0.878021	0.409169	20	1.07(0.91 - 1.27)
cg03243595	MRPL12	17	79673106	rs72860537	17	79667304	T	C	0.0715706	-0.017234	0.0443829	0.697792	-0.557897	0.0706153	2.78e-15	0.030891	0.0796499	0.698138	0.698138	0.950812	0.899254	14	1.03(0.88 - 1.21)
cg03284102	NDUFA4	7	10980944	rs17163848	7	11009259	G	A	0.104374	-0.012462	0.0250075	0.618251	0.343779	0.0532238	1.05e-10	-0.03625	0.072959	0.619292	0.619292	0.934175	0.890594	12	0.96(0.84 - 1.11)
cg03286774	SPG7	16	89590357	rs3803677	16	89595723	A	G	0.49006	0.0245374	0.01931	0.203832	-0.325184	0.0331245	9.51e-23	-0.075457	0.0598772	0.207599	0.207599	0.77163	0.047503	20	0.93(0.82 - 1.04)
cg03306368	FBXL4	6	99396091	rs35727107	6	99301012	T	C	0.12326	-0.00697354	0.0302345	0.817588	0.346478	0.050155	4.91e-12	-0.0201269	0.087311	0.817688	0.817688	0.970989	0.394078	17	0.98(0.83 - 1.16)
cg03321508	ACSS1	20	25039707	rs3746332	20	25039099	C	T	0.0188867	-0.0483434	0.0653867	0.459697	0.991981	0.117127	2.47e-17	-0.0487342	0.066166	0.461399	0.461399	0.899111	0.0289895	10	0.95(0.84 - 1.08)
cg03331715	TXNRD1	12	104689087	rs10861185	12	104676946	A	C	0.439364	0.0300103	0.0193137	0.120224	0.276424	0.032335	1.24e-17	0.108566	0.0710146	0.126317	0.126317	0.69713	0.482015	20	1.11(0.97 - 1.28)
cg03344820	SFXN5	2	73297746	rs56088054	2	73297743	A	C	0.0586481	0.0118032	0.0480655	0.806019	0.356438	0.0644143	3.14e-08	0.0331144	0.134982	0.806206	0.806206	0.969193	0.200315	9	1.03(0.79 - 1.35)
cg03345145	ACAA2	18	47341300	rs665194	18	47354324	A	G	0.437376	0.0359419	0.0191987	0.0611927	0.381723	0.0320371	9.88e-33	0.094157	0.0509118	0.0643984	0.138287	0.583807	0.221013	20	1.10(0.99 - 1.21)
cg03353394	NDUFC2	11	77791298	rs34367452	11	77744674	C	G	0.38668	-0.0319344	0.0195601	0.102547	-0.247623	0.0344534	6.61e-13	0.128964	0.0810037	0.111369	0.017979	0.67918	0.0435257	20	1.14(0.97 - 1.33)
cg03372905	NEU4	2	242752746	rs2293764	2	242758179	T	C	0.161034	-0.0287563	0.0315236	0.361656	0.444796	0.0513926	4.93e-18	-0.0646506	0.0712646	0.364306	0.364306	0.86248	NA	NA	0.94(0.82 - 1.08)
cg03375371	NFU1	2	69665094	rs7577689	2	69686286	A	G	0.382704	-0.0190268	0.0195653	0.330813	0.420763	0.0325985	4.09e-38	-0.0452198	0.0466314	0.332182	0.332182	0.845749	0.470529	20	0.96(0.87 - 1.05)
cg03389720	ABAT	16	8780048	rs34450364	16	8755237	C	G	0.28827	0.00402608	0.0233116	0.862882	-0.442772	0.0360057	9.37e-35	-0.00909289	0.0526544	0.862895	0.822474	0.980907	0.702978	20	0.99(0.89 - 1.10)
cg03392753	COX19	7	1005576	rs11974179	7	1005423	T	C	0.0626243	0.0456887	0.0462172	0.322876	-1.23396	0.0675343	1.39e-74	-0.037026	0.0375091	0.323583	0.628053	0.841174	0.413927	20	0.96(0.90 - 1.04)
cg03404815	SLC25A18	22	18063945	rs149352662	22	18113229	G	A	0.0159046	-0.0174914	0.0760858	0.818177	-0.788767	0.124171	2.12e-10	0.0221756	0.0965248	0.818294	0.818294	0.971432	0.906067	3	1.02(0.85 - 1.24)
cg03407228	PRODH	22	18921705	rs2540626	22	18954191	C	T	0.322068	-0.0156578	0.0225126	0.486734	0.374915	0.0343604	1.02e-27	-0.0417636	0.0601691	0.487617	0.639553	0.904905	0.545463	20	0.96(0.85 - 1.08)
cg03407524	FASN	17	80043349	rs12150322	17	80061582	T	G	0.517893	-0.00942938	0.0191517	0.62247	1.12527	0.0234072	0	-0.00837966	0.0170205	0.622489	0.350363	0.934633	0.424412	20	0.99(0.96 - 1.03)
cg03409151	ALDH7A1	5	125929671	rs7719712	5	125910169	C	T	0.0934394	-0.0140092	0.0371849	0.706364	-1.02977	0.0544158	7.23e-80	0.0136042	0.0361171	0.706419	0.35769	0.95338	0.630401	20	1.01(0.94 - 1.09)
cg03429645	NIT2	3	100053188	rs62274141	3	100060779	C	T	0.40159	-0.0077925	0.0192609	0.685789	0.418369	0.0329616	6.5e-37	-0.0186259	0.0460614	0.68594	0.237104	0.948693	0.484062	20	0.98(0.90 - 1.07)
cg03433033	ACADM	1	76189801	rs1251078	1	76189488	C	G	0.380716	-0.00203562	0.0196789	0.917612	1.20228	0.0215592	0	-0.00169313	0.016368	0.917613	0.0589181	0.987298	0.631718	20	1.00(0.97 - 1.03)
cg03447547	IFI27	14	94577039	rs2896258	14	94564035	A	G	0.491054	0.00372756	0.0198504	0.851047	0.203844	0.0317786	1.41e-10	0.0182864	0.0974223	0.85111	0.85111	0.977897	0.153131	20	1.02(0.84 - 1.23)
cg03448915	TK2	16	66583078	rs2290183	16	66613841	C	G	0.133201	-0.0538417	0.0313686	0.0860851	-1.35417	0.042724	1.78e-220	0.0397599	0.0231984	0.0865454	0.0265137	0.636123	0.051331	20	1.04(0.99 - 1.09)
cg03483464	CPOX	3	98312971	rs1381090	3	98319863	T	A	0.296223	-0.0119872	0.02098	0.567754	0.288891	0.0361555	1.35e-15	-0.0414939	0.072808	0.56874	0.56874	0.924055	0.866559	20	0.96(0.83 - 1.11)
cg03500056	ABAT	16	8814507	rs4985108	16	8754324	C	A	0.333996	0.0108271	0.0219324	0.621548	-0.492931	0.0337033	1.93e-48	-0.0219648	0.0445192	0.621746	0.548218	0.934633	0.506651	20	0.98(0.90 - 1.07)
cg03514381	COQ3	6	99842368	rs35446098	6	99831542	A	G	0.180915	0.0195422	0.0267833	0.46561	-0.589433	0.0420353	1.14e-44	-0.0331542	0.0455006	0.466212	0.210357	0.900252	0.380482	20	0.97(0.88 - 1.06)
cg03533472	GPT2	16	46919112	rs117939346	16	46852813	G	A	0.0258449	0.00062503	0.0535607	0.990689	0.581762	0.105757	3.78e-08	0.00107437	0.0920666	0.990689	0.990689	0.999343	0.899093	4	1.00(0.84 - 1.20)
cg03536664	UQCRC1	3	48636487	rs112843883	3	49646000	T	C	0.054672	0.0308527	0.044927	0.492253	-0.657391	0.0733013	3.01e-19	-0.046932	0.0685414	0.493517	0.332364	0.906289	0.262885	20	0.95(0.83 - 1.09)
cg03538470	MRPL48	11	73498718	rs1792165	11	73548270	T	C	0.382704	-0.00222904	0.0195175	0.909073	-0.564289	0.033555	1.84e-63	0.00395017	0.0345886	0.909076	0.649584	0.985958	0.470128	20	1.00(0.94 - 1.07)
cg03550620	NLN	5	65020927	rs2561229	5	65040445	A	G	0.234592	0.00153247	0.0218247	0.944021	0.655467	0.0366362	1.38e-71	0.00233798	0.0332967	0.944021	0.907823	0.993051	0.94032	20	1.00(0.94 - 1.07)
cg03560416	MTIF3	13	28025757	rs9579084	13	28028201	A	G	0.161034	-0.0253581	0.0239487	0.289668	-0.759663	0.0465448	6.98e-60	0.0333807	0.0315917	0.290681	0.212718	0.824877	0.414457	20	1.03(0.97 - 1.10)
cg03567896	GRPEL1	4	7067375	rs3931346	4	7071237	C	A	0.0298211	-0.0542126	0.0755923	0.473269	1.36831	0.107428	3.68e-37	-0.03962	0.0553324	0.473969	0.426991	0.902605	0.801359	17	0.96(0.86 - 1.07)
cg03575292	C16orf91	16	1477230	rs7201572	16	1482473	T	C	0.306163	-0.00261201	0.0194069	0.892935	0.28399	0.0342847	1.2e-16	-0.00919753	0.0683455	0.892949	0.162898	0.983948	0.10539	20	0.99(0.87 - 1.13)
cg03579872	SCP2	1	53393473	rs12037492	1	53440816	T	G	0.369781	-0.0265929	0.0195576	0.173918	0.502617	0.0313737	9.22e-58	-0.0529089	0.0390515	0.175465	0.0399151	0.742362	0.488355	20	0.95(0.88 - 1.02)
cg03592824	STYXL1	7	75666768	rs2058389	7	75633209	T	C	0.111332	-0.0140853	0.0373889	0.706379	0.706278	0.0535014	8.65e-40	-0.019943	0.0529595	0.706493	0.706493	0.95338	0.998075	20	0.98(0.88 - 1.09)
cg03593358	MFN2	1	12039985	rs6698008	1	12036918	G	T	0.441352	0.0228824	0.0195134	0.240936	-0.242369	0.0325987	1.05e-13	-0.0944116	0.0815065	0.246729	0.246729	0.795936	0.229101	20	0.91(0.78 - 1.07)
cg03603530	PDF	16	69365009	rs877534	16	69367996	A	C	0.284294	-0.000661921	0.0216896	0.975654	0.701043	0.032769	1.54e-101	-0.000944195	0.0309391	0.975654	0.549621	0.998318	0.312161	20	1.00(0.94 - 1.06)
cg03609269	SCP2	1	53393023	rs11585570	1	53438130	C	T	0.361829	-0.0280735	0.0197107	0.154366	0.220042	0.0326256	1.54e-11	-0.127582	0.0915526	0.163456	0.163456	0.730822	0.745511	20	0.88(0.74 - 1.05)
cg03611265	HEBP1	12	13132894	rs704228	12	13138476	T	C	0.44334	-0.00188702	0.0192941	0.922089	-0.762691	0.0305203	7.92e-138	0.00247416	0.0252976	0.922089	0.99987	0.988306	0.506703	20	1.00(0.95 - 1.05)
cg03626668	PC	11	66676568	rs146093696	11	66071777	A	G	0.0139165	0.0640921	0.102555	0.532002	-2.72288	0.117312	3.57e-119	-0.0235384	0.0376779	0.53215	0.925576	0.915901	0.0206356	15	0.98(0.91 - 1.05)
cg03629318	CCDC51	3	48481693	rs11797	3	48508585	T	C	0.44334	-0.00827893	0.0196457	0.673454	-0.275636	0.0321048	9.05e-18	0.0300358	0.07136	0.673824	0.673824	0.944907	0.103305	20	1.03(0.90 - 1.19)
cg03646605	ME3	11	86383804	rs12098937	11	86384063	G	C	0.128231	-0.0165169	0.0278331	0.552896	-0.7701	0.0477668	1.78e-58	0.0214477	0.0361667	0.553164	0.231335	0.920061	0.582394	20	1.02(0.95 - 1.10)
cg03648155	PPIF	10	81106771	rs2105461	10	81101679	T	C	0.530815	0.0340357	0.0193819	0.0790789	0.189286	0.0334333	1.5e-08	0.179811	0.107207	0.0934976	0.0934976	0.652349	0.618013	18	1.20(0.97 - 1.48)
cg03656968	RDH13	19	55574425	rs62122059	19	55570994	A	G	0.148111	0.0433877	0.027939	0.120437	0.340716	0.043577	5.34e-15	0.127343	0.0836026	0.127711	0.0203135	0.699376	0.258974	19	1.14(0.96 - 1.34)
cg03680150	NDUFA9	12	4758201	rs714621	12	4758188	G	C	0.446322	0.0357299	0.0200262	0.074398	0.322669	0.0312105	4.72e-25	0.110732	0.0629816	0.0787188	0.0787188	0.621011	0.157323	20	1.12(0.99 - 1.26)
cg03698956	ABAT	16	8768031	rs1730965	16	8766139	C	T	0.121272	0.0410694	0.0398843	0.303144	-0.63375	0.0481685	1.55e-39	-0.0648038	0.0631263	0.304621	0.634038	0.833053	0.668358	20	0.94(0.83 - 1.06)
cg03734594	CARS2	13	111297400	rs72661697	13	111345612	T	C	0.0795229	-0.0915617	0.0407124	0.0245133	-0.756757	0.0698549	2.39e-27	0.120992	0.0549456	0.0276627	0.166469	0.436008	0.177144	20	1.13(1.01 - 1.26)
cg03742705	ATAD3B	1	1406266	rs1887284	1	1487059	A	G	0.0198807	-0.0428478	0.0485978	0.377949	0.87236	0.136445	1.62e-10	-0.0491171	0.0562357	0.382436	0.382436	0.86807	0.118192	9	0.95(0.85 - 1.06)
cg03743982	LDHD	16	75150833	rs9927029	16	75172340	A	G	0.406561	0.00576597	0.019299	0.765115	0.202982	0.0332272	1e-09	0.0284063	0.0951909	0.765387	0.765387	0.961699	0.611428	20	1.03(0.85 - 1.24)
cg03743984	COX17	3	119396868	rs35943908	3	119396671	G	C	0.0447316	0.0561613	0.0403222	0.163676	-0.785248	0.085902	6.18e-20	-0.0715205	0.0519423	0.168536	0.0780382	0.735458	0.173362	20	0.93(0.84 - 1.03)
cg03754153	ALDH4A1	1	19202030	rs4920566	1	19179824	G	A	0.361829	-0.0253987	0.0192567	0.187185	0.321696	0.0332626	3.99e-22	-0.0789524	0.0604139	0.191261	0.409183	0.758334	0.759211	18	0.92(0.82 - 1.04)
cg03788004	CHPT1	12	102092168	rs2559855	12	102090080	C	T	0.394632	-0.00590797	0.0194279	0.761054	0.482813	0.0314312	2.99e-53	-0.0122366	0.0402469	0.761099	0.468953	0.9615	0.586611	20	0.99(0.91 - 1.07)
cg03792199	HIBADH	7	27702785	rs2051829	7	27866231	T	G	0.487078	0.00957672	0.0192709	0.619223	0.194818	0.0319775	1.11e-09	0.0491573	0.099246	0.620383	0.620383	0.934193	0.595899	20	1.05(0.86 - 1.28)
cg03847636	GRPEL1	4	7070632	rs11945642	4	7051065	C	G	0.203777	-0.00886415	0.0239834	0.711684	0.239185	0.0393466	1.21e-09	-0.0370598	0.100457	0.712192	0.712192	0.954238	0.976549	20	0.96(0.79 - 1.17)
cg03853151	OAT	10	126107487	rs2674340	10	126100850	T	C	0.181909	-0.0257335	0.028281	0.362864	0.309359	0.0422981	2.6e-13	-0.0831833	0.0921228	0.366547	0.366547	0.862732	0.279083	16	0.92(0.77 - 1.10)
cg03856109	ACCS	11	44087712	rs178513	11	44087715	G	T	0.275348	0.01678	0.0208694	0.421369	0.909014	0.0322137	3.49e-175	0.0184596	0.0229676	0.421558	0.602243	0.885478	0.366407	20	1.02(0.97 - 1.07)
cg03857553	NIPSNAP1	22	29976613	rs71640299	22	29977229	A	G	0.0447316	-0.00201045	0.0439543	0.963518	0.465818	0.076397	1.08e-09	-0.00431596	0.094362	0.963519	0.963519	0.996176	0.657147	14	1.00(0.83 - 1.20)
cg03861785	HAGH	16	1873952	rs62038396	16	1881180	A	C	0.0397614	0.0250614	0.041513	0.546043	-1.39523	0.0780267	1.64e-71	-0.0179621	0.0297704	0.546272	0.459447	0.919196	0.356538	20	0.98(0.93 - 1.04)
cg03893701	NMNAT3	3	139395765	rs12492528	3	139405896	A	C	0.315109	-0.037348	0.0193611	0.053728	0.530638	0.0335028	1.69e-56	-0.0703832	0.0367561	0.0555087	0.0876642	0.559852	0.168796	20	0.93(0.87 - 1.00)
cg03925149	PDHA2	4	96761135	rs4699472	4	96781055	C	T	0.368787	-0.00998211	0.0205067	0.626419	-0.264891	0.0347854	2.64e-14	0.0376838	0.0775735	0.627122	0.627122	0.935742	0.917534	20	1.04(0.89 - 1.21)
cg03926050	PPTC7	12	111020225	rs17682012	12	111094454	T	C	0.100398	-0.0424485	0.0429171	0.322623	-0.359098	0.0549615	6.42e-11	0.118209	0.120875	0.328104	0.328104	0.844002	0.131167	20	1.13(0.89 - 1.43)
cg03955932	ME3	11	86383878	rs12098937	11	86384063	G	C	0.128231	-0.0165169	0.0278331	0.552896	-1.06697	0.0449897	2.48e-124	0.0154803	0.0260944	0.55302	0.413881	0.920061	0.890218	20	1.02(0.96 - 1.07)
cg03970032	SLC25A34	1	16062915	rs187992928	1	16100000	T	C	0.00298211	-0.173512	0.332582	0.601871	1.11553	0.160437	3.57e-12	-0.155542	0.298975	0.60289	0.60289	0.929979	NA	NA	0.86(0.48 - 1.54)
cg03972071	ZADH2	18	72917163	rs629081	18	72906037	C	T	0.104374	0.0364132	0.0423763	0.390185	1.51034	0.0426068	3.07e-275	0.0241092	0.0280656	0.390324	0.174205	0.871937	0.0249722	15	1.02(0.97 - 1.08)
cg03977443	ACSL1	4	185684040	rs72707723	4	185670526	C	G	0.146123	0.00503061	0.0252491	0.842076	0.26939	0.0440794	9.87e-10	0.0186741	0.0937769	0.842158	0.937318	0.975839	0.478274	20	1.02(0.85 - 1.22)
cg03984733	HDHD3	9	116139085	rs3747815	9	116137673	C	A	0.243539	-0.0427823	0.0237884	0.0721054	-0.215718	0.0367647	4.42e-09	0.198325	0.115339	0.0855245	0.0855245	0.634259	0.437027	6	1.22(0.97 - 1.53)
cg03991512	LDHD	16	75150456	rs9927029	16	75172340	A	G	0.406561	0.00576597	0.019299	0.765115	0.231046	0.033418	4.72e-12	0.024956	0.0836068	0.765328	0.797287	0.961699	0.61013	20	1.03(0.87 - 1.21)
cg04002220	SPG7	16	89598305	rs3803680	16	89590243	A	G	0.492048	0.0190774	0.0192691	0.322149	-0.450756	0.0325886	1.64e-43	-0.0423231	0.0428577	0.323385	0.399013	0.840945	0.00298047	20	0.96(0.88 - 1.04)
cg04009666	POLG2	17	62493127	rs9893965	17	62474784	G	A	0.116302	0.00381763	0.0299913	0.89871	0.865342	0.0563567	3.29e-53	0.0044117	0.0346595	0.898713	0.198311	0.984498	0.272055	20	1.00(0.94 - 1.08)
cg04009887	GRPEL2	5	148724516	rs62378136	5	148707405	C	A	0.0864811	0.0370391	0.0354203	0.295698	0.406933	0.064986	3.8e-10	0.0910202	0.0882475	0.302344	0.302344	0.831697	0.742321	9	1.10(0.92 - 1.30)
cg04033559	PDK1	2	173461819	rs7584769	2	173468284	C	G	0.157058	0.0285772	0.0259318	0.270456	-1.55779	0.0226011	0	-0.0183447	0.0166486	0.270517	0.294099	0.813314	0.781013	20	0.98(0.95 - 1.01)
cg04035392	DHX30	3	47866155	rs5016900	3	47822877	C	G	0.255467	0.0172402	0.0257242	0.502734	-0.500916	0.0374091	6.9e-41	-0.0344174	0.0514186	0.503268	0.684156	0.908873	0.51512	20	0.97(0.87 - 1.07)
cg04042468	BIK	22	43506033	rs4988364	22	43505444	A	C	0.125249	-0.0060978	0.0317963	0.847917	-0.652876	0.046948	5.8e-44	0.00933991	0.0487065	0.847931	0.488376	0.977275	0.319775	20	1.01(0.92 - 1.11)
cg04048339	MCCD1	6	31496644	rs2233956	6	31081205	C	T	0.152087	0.170751	0.0292845	5.52e-09	0.247502	0.0390968	2.44e-10	0.689897	0.160861	1.8e-05	7.64e-06	0.00223722	0.00586173	20	1.99(1.45 - 2.73)
cg04059188	CYB5R3	22	43045723	rs28365958	22	43045643	G	C	0.111332	0.0156025	0.0262765	0.552658	-0.657744	0.0527736	1.18e-35	-0.0237212	0.0399947	0.553108	0.837056	0.920061	0.642746	20	0.98(0.90 - 1.06)
cg04060561	ECHDC1	6	127663200	rs13215850	6	127699043	C	T	0.343936	0.00736629	0.0202177	0.715598	-0.587358	0.0350584	5.32e-63	-0.0125414	0.0344295	0.715662	0.676183	0.954589	0.0255728	20	0.99(0.92 - 1.06)
cg04064050	ECHDC1	6	127663586	rs7771923	6	127675774	T	C	0.280318	0.018131	0.0216923	0.403253	-0.46894	0.0363435	4.33e-38	-0.0386638	0.0463551	0.404237	0.107757	0.878857	0.0308478	20	0.96(0.88 - 1.05)
cg04069539	ACSF3	16	89168963	rs9939105	16	89132772	G	C	0.38668	0.0018618	0.0196002	0.924324	0.249428	0.0338336	1.68e-13	0.00746426	0.078587	0.92433	0.152555	0.988942	0.0433134	20	1.01(0.86 - 1.18)
cg04079263	NME6	3	48344007	rs6777081	3	48155569	T	C	0.33499	0.0276698	0.0215972	0.200132	-0.183318	0.0324035	1.54e-08	-0.150939	0.120796	0.21147	0.21147	0.774236	0.813776	20	0.86(0.68 - 1.09)
cg04093323	IDH3A	15	78454685	rs4886560	15	78452296	T	C	0.136183	0.0094365	0.0265566	0.722338	0.710701	0.0457558	2.09e-54	0.0132777	0.0373765	0.722408	0.560612	0.955962	0.344782	20	1.01(0.94 - 1.09)
cg04129736	MPST	22	37415199	rs9622533	22	37411703	A	T	0.143141	-0.00571449	0.0316667	0.856793	0.320746	0.0455097	1.82e-12	-0.0178162	0.0987605	0.85684	0.85684	0.979293	0.0897474	20	0.98(0.81 - 1.19)
cg04134859	DNAJC30	7	73097692	rs10229375	7	73124558	T	C	0.0944334	-0.0200915	0.0388122	0.604696	0.629244	0.0551907	4.12e-30	-0.0319296	0.0617442	0.605068	0.833079	0.93059	0.316342	20	0.97(0.86 - 1.09)
cg04138881	C16orf91	16	1477870	rs62011305	16	1411126	A	T	0.39165	-0.032293	0.0196063	0.0995431	0.418081	0.0332398	2.8e-36	-0.077241	0.0472963	0.102442	0.278193	0.665132	0.434036	20	0.93(0.84 - 1.02)
cg04155830	NDUFB4	3	120314864	rs1259493	3	120240321	A	G	0.4334	0.00817213	0.0196027	0.67676	0.198555	0.0330103	1.8e-09	0.041158	0.0989636	0.67749	0.210973	0.946183	0.208084	16	1.04(0.86 - 1.27)
cg04159077	PPIF	10	81110820	rs12780295	10	81115438	A	G	0.515905	0.0349794	0.0193782	0.0710606	-0.330526	0.033147	2.03e-23	-0.105829	0.0595812	0.0756964	0.0756964	0.614079	0.569874	20	0.90(0.80 - 1.01)
cg04169610	SERHL2	22	42949748	rs137094	22	42984583	C	A	0.181909	0.0190159	0.0244154	0.436069	0.806775	0.037454	6.51e-103	0.0235703	0.0302827	0.436369	0.56696	0.891159	0.836159	20	1.02(0.96 - 1.09)
cg04196345	NAGS	17	42084953	rs228771	17	42084097	G	C	0.4334	0.0285377	0.0204642	0.163161	0.328511	0.0335311	1.16e-22	0.0868699	0.0629217	0.167401	0.379039	0.73399	0.859945	20	1.09(0.96 - 1.23)
cg04200010	ALDH7A1	5	125931362	rs6883308	5	125953144	C	T	0.151093	-0.0404946	0.0282713	0.152042	-0.657369	0.0444345	1.6e-49	0.061601	0.0432078	0.153958	0.287224	0.718955	0.832522	20	1.06(0.98 - 1.16)
cg04239375	NIPSNAP3B	9	107526778	rs62565988	9	107526619	A	G	0.130219	0.020827	0.0340074	0.540256	-0.558563	0.0485396	1.21e-30	-0.0372867	0.0609699	0.540829	0.213695	0.917748	0.34703	20	0.96(0.85 - 1.09)
cg04241075	NSUN4	1	46807263	rs41293277	1	46806550	T	C	0.277336	-0.0282886	0.0207705	0.17321	-1.03836	0.0297271	2.63e-267	0.0272436	0.0200184	0.173537	0.0352996	0.741089	0.156731	20	1.03(0.99 - 1.07)
cg04242898	CYB5R3	22	43043131	rs2285141	22	43032870	T	G	0.111332	0.0168645	0.0263013	0.52139	0.623412	0.0528204	3.79e-32	0.027052	0.0422515	0.522004	0.812944	0.912541	0.866069	20	1.03(0.95 - 1.12)
cg04250926	CRYZ	1	75199496	rs28588069	1	75220929	A	G	0.456262	0.0161316	0.0193188	0.403706	-0.321245	0.0327737	1.1e-22	-0.0502159	0.0603551	0.405405	0.405405	0.879372	0.60995	20	0.95(0.84 - 1.07)
cg04252928	ACSF3	16	89168599	rs9938518	16	89183780	A	G	0.193837	-0.0114019	0.030105	0.704883	0.360127	0.0396021	9.58e-20	-0.0316608	0.0836681	0.705126	0.156762	0.95295	0.139911	20	0.97(0.82 - 1.14)
cg04275506	VPS13D	1	12445337	rs12137084	1	12521029	A	G	0.0387674	-0.0451288	0.110487	0.682941	-0.876431	0.0766231	2.69e-30	0.0514916	0.126145	0.683132	0.688812	0.94774	0.44815	8	1.05(0.82 - 1.35)
cg04304450	BIK	22	43525431	rs2072855	22	43533515	A	C	0.327038	0.00549338	0.0216534	0.799731	0.216016	0.0351936	8.36e-10	0.0254305	0.100326	0.799898	0.799898	0.968674	0.604434	13	1.03(0.84 - 1.25)
cg04308346	ACSF3	16	89203063	rs34022105	16	89229598	A	G	0.136183	0.030583	0.0330635	0.354978	-0.345108	0.0453454	2.73e-14	-0.0886187	0.0965113	0.358503	0.358503	0.860657	0.582045	20	0.92(0.76 - 1.11)
cg04310824	SCP2	1	53393297	rs11206043	1	53402552	C	T	0.368787	-0.0257497	0.0195408	0.187591	0.251662	0.0311642	6.73e-16	-0.102319	0.0786741	0.193416	0.193416	0.760417	0.634977	20	0.90(0.77 - 1.05)
cg04329477	SPG7	16	89620186	rs17775174	16	89617518	T	C	0.167992	-0.040129	0.0318305	0.207414	0.251041	0.040905	8.4e-10	-0.159851	0.129442	0.216859	0.216859	0.779535	0.334077	20	0.85(0.66 - 1.10)
cg04332619	ABAT	16	8806966	rs1731090	16	8804868	A	G	0.254473	0.0096395	0.0207257	0.641861	-0.931909	0.033566	1.2e-169	-0.0103438	0.0222432	0.641907	0.330854	0.939319	0.634524	20	0.99(0.95 - 1.03)
cg04336659	HIBADH	7	27701988	rs35536764	7	27720848	T	C	0.17495	0.00629419	0.0234275	0.788186	1.13442	0.0366002	6.33e-211	0.00554838	0.0206523	0.788194	0.927973	0.966494	0.404683	20	1.01(0.97 - 1.05)
cg04354474	LDHB	12	21810791	rs141240649	12	21889686	A	G	0.0168986	0.0856624	0.0834297	0.304533	0.902862	0.164869	4.34e-08	0.0948787	0.094016	0.31289	0.31289	0.835512	0.308668	7	1.10(0.91 - 1.32)
cg04365973	RHOT2	16	717556	rs3743912	16	720960	T	C	0.105368	0.0189234	0.0276464	0.493672	-0.511755	0.0521859	1.06e-22	-0.0369775	0.0541542	0.494722	0.0741637	0.906518	0.566565	18	0.96(0.87 - 1.07)
cg04369964	DNAJC4	11	63997586	rs60031276	11	64012910	G	A	0.362823	0.00289958	0.019564	0.882177	-0.22169	0.0323046	6.77e-12	-0.0130795	0.08827	0.882204	0.882204	0.983167	0.377832	20	0.99(0.83 - 1.17)
cg04394641	SDHB	1	17350304	rs2746474	1	17348544	G	T	0.196819	0.0198494	0.0260539	0.446144	-0.293788	0.0418033	2.1e-12	-0.0675636	0.0892021	0.448797	0.448797	0.895759	0.56923	20	0.93(0.78 - 1.11)
cg04400631	MRPS26	20	3026418	rs6084235	20	3018330	A	G	0.158052	-0.00355223	0.0253067	0.88837	-0.454883	0.0464561	1.22e-22	0.00780911	0.0556392	0.888381	0.888381	0.983917	0.483485	20	1.01(0.90 - 1.12)
cg04403115	SUCLA2	13	48575681	rs9567968	13	48556222	T	C	0.166004	0.00473577	0.0279442	0.865425	-0.430092	0.0419474	1.15e-24	-0.0110111	0.0649815	0.865443	0.865443	0.981074	0.571352	20	0.99(0.87 - 1.12)
cg04403868	NDUFV3	21	44312851	rs9637298	21	44262129	A	G	0.214712	0.0148919	0.0227512	0.512755	0.30371	0.0392735	1.05e-14	0.0490332	0.0751787	0.514258	0.514258	0.912205	0.193048	20	1.05(0.91 - 1.22)
cg04406620	CYB5B	16	69499075	rs153051	16	69447446	T	A	0.45328	0.00655	0.0196294	0.738619	0.253717	0.0327415	9.26e-15	0.0258162	0.0774391	0.738852	0.747366	0.958749	0.592495	20	1.03(0.88 - 1.19)
cg04439028	TRAP1	16	3722002	rs1053874	16	3707747	A	G	0.303181	0.0232511	0.0208615	0.265045	-0.230059	0.0344378	2.38e-11	-0.101066	0.0919323	0.271615	0.271615	0.813669	0.00223425	20	0.90(0.75 - 1.08)
cg04459086	LARS2	3	45429742	rs854187	3	45429891	A	C	0.0487078	-0.0178633	0.0502855	0.722412	1.74883	0.0631211	5.91e-169	-0.0102144	0.0287561	0.722433	0.965458	0.955962	0.839931	20	0.99(0.94 - 1.05)
cg04460557	SLC25A18	22	18042646	rs174351	22	18038786	A	G	0.291252	-0.0213372	0.0202569	0.29219	0.27569	0.0346994	1.94e-15	-0.0773957	0.07412	0.296396	0.296396	0.829272	0.160218	13	0.93(0.80 - 1.07)
cg04460816	SLC25A42	19	19221572	rs1079543	19	19117933	C	T	0.248509	-0.000420562	0.0210306	0.984045	0.389097	0.0365044	1.58e-26	-0.00108087	0.0540498	0.984045	0.984045	0.998626	0.919192	20	1.00(0.90 - 1.11)
cg04494562	PCCA	13	101173774	rs12100240	13	101164617	A	C	0.313121	0.00272	0.0222156	0.902553	-0.403788	0.0342197	3.91e-32	-0.00673621	0.0550209	0.902559	0.996785	0.984616	0.840211	20	0.99(0.89 - 1.11)
cg04495270	NT5M	17	17206295	rs12948357	17	17217087	G	C	0.140159	0.0261294	0.0279176	0.3493	1.28383	0.0361919	1.28e-275	0.0203526	0.021753	0.349468	0.2462	0.855782	0.90049	20	1.02(0.98 - 1.07)
cg04519487	BCL2L10	15	52404977	rs2231290	15	52405335	A	G	0.286282	-0.0308692	0.0205108	0.132319	-0.280976	0.0363316	1.05e-14	0.109864	0.0743679	0.139593	0.139593	0.708641	0.940647	20	1.12(0.96 - 1.29)
cg04536393	C16orf91	16	1479150	rs7194498	16	1481152	C	G	0.176938	-0.0571689	0.0287051	0.0464156	1.22512	0.0312402	0	-0.0466641	0.0234607	0.0466978	0.268394	0.528925	0.922422	20	0.95(0.91 - 1.00)
cg04538289	PDE2A	11	72305989	rs382163	11	72292796	T	C	0.299205	-0.0203102	0.0205749	0.323577	-0.42489	0.0349875	6.17e-34	0.0478011	0.0485838	0.32517	0.23054	0.842793	0.226379	20	1.05(0.95 - 1.15)
cg04548483	ADCK5	8	145597148	rs2280837	8	145620296	G	C	0.427435	-0.00155373	0.0192367	0.935626	-0.731017	0.0314518	1.7e-119	0.00212544	0.0263151	0.935626	0.981985	0.991295	0.57138	20	1.00(0.95 - 1.06)
cg04571327	NDUFAF4	6	97345972	rs12524027	6	97345989	G	A	0.0576541	-0.0110307	0.03864	0.775281	-0.746626	0.0819184	7.92e-20	0.0147741	0.0517782	0.775389	0.775389	0.963576	0.3623	20	1.01(0.92 - 1.12)
cg04579398	SDHAF1	19	36485360	rs3810449	19	36530913	T	C	0.0248509	0.103781	0.0500132	0.0379799	0.583352	0.0821649	1.25e-12	0.177905	0.089321	0.0463991	0.0926407	0.528143	0.909813	15	1.19(1.00 - 1.42)
cg04582871	MACROD1	11	63827695	rs12574258	11	63899050	A	G	0.173956	-0.0126348	0.0251128	0.614879	0.429902	0.0429686	1.45e-23	-0.0293899	0.0584889	0.615325	0.390854	0.933243	0.312542	20	0.97(0.87 - 1.09)
cg04596544	AMACR	5	33997325	rs40507	5	34003361	C	T	0.178926	-0.0464082	0.0256426	0.0703255	-0.236077	0.0408798	7.7e-09	0.196581	0.113829	0.08417	0.08417	0.631757	0.216905	8	1.22(0.97 - 1.52)
cg04599922	TRIT1	1	40348330	rs59336625	1	40341774	C	G	0.0477137	0.0191503	0.0380274	0.614548	-0.79515	0.0789563	7.44e-24	-0.0240839	0.047884	0.61499	0.157016	0.933016	0.0960489	20	0.98(0.89 - 1.07)
cg04625862	NME6	3	48341880	rs7653336	3	48369464	A	T	0.284294	0.0302213	0.02359	0.200156	0.450434	0.0344165	3.87e-39	0.0670937	0.052622	0.202305	0.0863979	0.766959	0.231879	20	1.07(0.96 - 1.19)
cg04678713	BDH1	3	197236889	rs748397	3	197217049	A	G	0.264414	-0.0248555	0.0204343	0.223847	-0.403352	0.0373852	3.88e-27	0.0616223	0.0509821	0.226776	0.0409017	0.784459	0.845933	20	1.06(0.96 - 1.18)
cg04753738	ACSF3	16	89160056	rs9930014	16	89158108	G	A	0.259443	-0.000448741	0.0255385	0.985981	0.380379	0.0380264	1.48e-23	-0.00117972	0.0671397	0.985981	0.985981	0.998626	0.130229	20	1.00(0.88 - 1.14)
cg04777824	ACACB	12	109644646	rs34770418	12	109592852	G	C	0.16998	-0.0341884	0.0255203	0.180358	-0.229337	0.0398707	8.82e-09	0.149075	0.114257	0.191983	0.191983	0.759424	0.96038	18	1.16(0.93 - 1.45)
cg04779161	DMPK	19	46286064	rs4802274	19	46251768	G	A	0.32008	0.0505966	0.0208479	0.0152268	0.343301	0.0340012	5.71e-24	0.147383	0.0624575	0.0182883	0.058478	0.372341	0.000628765	20	1.16(1.03 - 1.31)
cg04800684	L2HGDH	14	50778323	rs4901011	14	50768483	A	G	0.44831	-0.0111624	0.0194874	0.566779	-0.269634	0.0320986	4.46e-17	0.0413984	0.0724414	0.567678	0.567678	0.924055	0.0976045	20	1.04(0.90 - 1.20)
cg04807855	SPR	2	73114341	rs12479094	2	73086770	T	C	0.274354	-0.0122191	0.0221007	0.580344	0.315341	0.0363028	3.74e-18	-0.0387488	0.0702268	0.581108	0.581108	0.92582	0.0623696	20	0.96(0.84 - 1.10)
cg04808985	PDE2A	11	72301924	rs429075	11	72302191	G	C	0.478131	0.00988055	0.019413	0.610776	-0.303265	0.0325216	1.11e-20	-0.0325806	0.0641086	0.611307	0.611307	0.931868	0.075307	20	0.97(0.85 - 1.10)
cg04833713	NUDT13	10	74871078	rs12258130	10	75005420	C	T	0.0646123	-0.0435743	0.0443611	0.32597	1.04867	0.0630983	5.03e-62	-0.0415521	0.0423762	0.326813	0.18921	0.843772	0.531342	6	0.96(0.88 - 1.04)
cg04841806	GLYAT	11	58500021	rs1938716	11	58527045	A	G	0.198807	-0.0197983	0.0209176	0.343899	-0.383935	0.0417511	3.72e-20	0.0515668	0.05477	0.34644	0.34644	0.854783	0.271774	20	1.05(0.95 - 1.17)
cg04856117	COMT	22	19949901	rs2239393	22	19950428	G	A	0.411531	0.00539255	0.0204748	0.792262	-0.751045	0.0312259	7.95e-128	-0.00718006	0.0272634	0.792274	0.994724	0.967501	0.794658	20	0.99(0.94 - 1.05)
cg04857136	MRPL52	14	23299469	rs1135641	14	23299135	G	T	0.487078	-0.0200226	0.0193282	0.300236	-0.174406	0.0310699	1.98e-08	0.114805	0.112695	0.308334	0.308334	0.834694	0.767534	6	1.12(0.90 - 1.40)
cg04859918	AIFM2	10	71893017	rs2310991	10	71931646	A	C	0.459245	0.0180197	0.0191353	0.346347	-0.342128	0.0328476	2.1e-25	-0.0526694	0.0561583	0.348309	0.505393	0.855268	0.559982	20	0.95(0.85 - 1.06)
cg04862679	MRPL16	11	59578540	rs11230085	11	59578322	A	G	0.084493	-0.0578532	0.0375788	0.123678	1.15292	0.05923	2.17e-84	-0.0501796	0.0326962	0.124852	0.634727	0.695589	0.0760891	20	0.95(0.89 - 1.01)
cg04864846	SPG7	16	89614532	rs80324518	16	89614534	T	C	0.082505	0.0705594	0.0379473	0.0629698	0.293956	0.0529874	2.9e-08	0.240034	0.13615	0.0778983	0.0778983	0.6195	0.251571	20	1.27(0.97 - 1.66)
cg04873221	ACAT1	11	107992290	rs11212515	11	107997465	A	T	0.340954	-0.0197073	0.0206946	0.340949	-0.684508	0.0342115	4.68e-89	0.0287905	0.030267	0.341495	0.157289	0.852144	0.0663221	20	1.03(0.97 - 1.09)
cg04879861	ATPAF1	1	47134311	rs1371834	1	47176894	G	A	0.215706	-0.0217721	0.0230884	0.345687	-0.421383	0.0362984	3.72e-31	0.0516681	0.0549724	0.347272	0.80252	0.854842	0.0913393	20	1.05(0.95 - 1.17)
cg04880052	PNKD	2	219191631	rs3731861	2	219191256	C	T	0.343936	0.0052735	0.0214864	0.80612	-0.384029	0.0328473	1.41e-31	-0.013732	0.0559623	0.806162	0.806162	0.969193	0.754132	20	0.99(0.88 - 1.10)
cg04885072	MGST1	12	16513009	rs10505798	12	16340120	G	A	0.465209	0.0192483	0.0196231	0.326642	0.20631	0.0325534	2.33e-10	0.0932981	0.0962473	0.332367	0.332367	0.845749	0.169846	19	1.10(0.91 - 1.33)
cg04903600	GPX4	19	1105746	rs62131210	19	1100379	T	C	0.204771	0.0191841	0.0216628	0.375845	0.344741	0.0386379	4.57e-19	0.0556478	0.0631466	0.378184	0.378184	0.866494	0.134915	20	1.06(0.93 - 1.20)
cg04915300	GPD2	2	157314925	rs298281	2	157350543	G	A	0.456262	-0.0127275	0.0196021	0.516149	-0.355482	0.0315885	2.23e-29	0.0358035	0.055234	0.516846	0.516846	0.912434	0.979478	20	1.04(0.93 - 1.15)
cg04921578	PCCA	13	101143257	rs12429006	13	101149072	G	T	0.256461	0.00912696	0.0219101	0.676997	-0.37119	0.0351546	4.63e-26	-0.0245884	0.0590725	0.677234	0.677234	0.946044	0.582597	20	0.98(0.87 - 1.10)
cg04921771	TRIT1	1	40349687	rs59523475	1	40332118	C	T	0.0477137	0.0207827	0.0380259	0.584694	1.22351	0.0771699	1.3e-56	0.0169862	0.0310979	0.584917	0.825221	0.926796	0.5717	18	1.02(0.96 - 1.08)
cg04928147	GPX4	19	1104988	rs34912475	19	1095168	A	G	0.0606362	-0.0152644	0.0471719	0.746248	-0.489233	0.0767173	1.8e-10	0.0312007	0.0965443	0.746563	0.746563	0.959926	0.772446	5	1.03(0.85 - 1.25)
cg04935121	MACROD1	11	63775413	rs4980517	11	63745677	T	C	0.398608	0.00865121	0.0193936	0.655535	-0.454975	0.0318888	3.49e-46	-0.0190147	0.0426465	0.655693	0.655693	0.941063	0.138498	20	0.98(0.90 - 1.07)
cg04944931	COMTD1	10	76996462	rs79044409	10	76997976	A	G	0.0506958	0.00617825	0.0493925	0.900456	-3.00895	0.0395456	0	-0.00205329	0.0164152	0.900457	0.701223	0.984498	0.671768	20	1.00(0.97 - 1.03)
cg04955683	MRPS6	21	35444367	rs743391	21	35434896	C	G	0.505964	-0.0115156	0.019338	0.551516	-0.427508	0.031474	5.06e-42	0.0269366	0.0452777	0.551897	0.804294	0.920045	0.897853	20	1.03(0.94 - 1.12)
cg04958703	SLC25A11	17	4844722	rs117914994	17	4890802	C	T	0.028827	0.0522091	0.0580402	0.368369	0.795457	0.087926	1.47e-19	0.0656341	0.0733244	0.370723	0.370723	0.863416	0.482971	20	1.07(0.92 - 1.23)
cg04966294	VARS2	6	30893104	rs28732097	6	31081503	G	C	0.0526839	0.0326184	0.0639616	0.610074	0.549174	0.0697908	3.58e-15	0.0593954	0.116713	0.610822	0.888986	0.931773	0.115548	20	1.06(0.84 - 1.33)
cg04975458	ABCB10	1	229690232	rs35464914	1	229690232	T	C	0.202783	0.00877849	0.0282592	0.756073	-0.813996	0.0370917	9.55e-107	-0.0107844	0.0347201	0.756097	0.40696	0.961326	0.657647	20	0.99(0.92 - 1.06)
cg05001580	CPT1C	19	50193857	rs10415880	19	50189156	A	G	0.341948	0.0053736	0.0209096	0.797185	0.36478	0.0347905	1.01e-25	0.0147311	0.0573383	0.797245	0.797245	0.96863	0.67065	20	1.01(0.91 - 1.14)
cg05023192	NDUFA10	2	240965916	rs10153593	2	240965916	A	C	0.475149	0.00517231	0.0198218	0.794138	-1.30223	0.017416	0	-0.00397188	0.0152215	0.79414	0.979171	0.967922	0.557573	20	1.00(0.97 - 1.03)
cg05032150	ACSF3	16	89219547	rs11640513	16	89219524	C	G	0.293241	0.0331766	0.0209037	0.112486	0.389641	0.034626	2.24e-29	0.0851466	0.0541796	0.116052	0.0393325	0.684645	0.637052	20	1.09(0.98 - 1.21)
cg05043627	SLC25A29	14	100769643	rs55663021	14	100763862	A	G	0.0437376	0.0379571	0.0380607	0.31863	-1.0596	0.0657239	1.79e-58	-0.0358221	0.0359886	0.319554	0.791705	0.839146	0.222054	20	0.96(0.90 - 1.04)
cg05045598	ACOT7	1	6418521	rs61763925	1	6418543	G	A	0.0308151	-0.0593202	0.0818599	0.468664	0.824261	0.0843532	1.49e-22	-0.0719677	0.0995858	0.469882	0.469882	0.901839	0.878044	20	0.93(0.77 - 1.13)
cg05055782	GPX1	3	49396193	rs4855855	3	49559984	T	C	0.432406	0.0200846	0.0200041	0.315367	0.206358	0.0323941	1.89e-10	0.0973289	0.0981355	0.321304	0.321304	0.839922	0.123205	20	1.10(0.91 - 1.34)
cg05080777	RTN4IP1	6	107019663	rs2126396	6	107053606	A	G	0.157058	-0.0369117	0.029011	0.203254	-0.315034	0.0459243	6.89e-12	0.117167	0.0936592	0.210935	0.345687	0.773998	0.157283	20	1.12(0.94 - 1.35)
cg05102794	ACSF3	16	89167481	rs6500527	16	89167431	G	C	0.220676	-0.0100449	0.0227879	0.659358	-0.326085	0.0390894	7.3e-17	0.0308045	0.0699807	0.659803	0.659803	0.94221	0.364208	20	1.03(0.90 - 1.18)
cg05103231	VARS2	6	30881664	rs2524108	6	31232451	G	C	0.252485	0.06658	0.0238379	0.00522166	0.238925	0.0355084	1.71e-11	0.278664	0.108025	0.00989083	0.00989083	0.297047	4.93e-05	20	1.32(1.07 - 1.63)
cg05104581	ACSF3	16	89164990	rs11648364	16	89173085	G	C	0.102386	-0.0395409	0.0307096	0.197894	-0.419006	0.0466236	2.54e-19	0.0943683	0.0740399	0.202465	0.463666	0.767185	0.304613	20	1.10(0.95 - 1.27)
cg05135288	RHOT2	16	717707	rs4984681	16	719933	C	T	0.37674	-0.0224293	0.0191643	0.241853	0.460185	0.0327768	8.88e-45	-0.0487398	0.0417892	0.243484	0.243484	0.795936	0.126623	20	0.95(0.88 - 1.03)
cg05149213	SLC25A28	10	101381631	rs2052318	10	101381519	T	C	0.471173	-0.0176045	0.0192013	0.359227	-0.551572	0.031652	5.23e-68	0.031917	0.0348601	0.359891	0.783989	0.861459	0.97528	20	1.03(0.96 - 1.11)
cg05149586	SDSL	12	113859869	rs35764330	12	113832378	C	T	0.0377734	-0.145812	0.0815182	0.0736624	-0.571976	0.0980429	5.41e-09	0.254927	0.149069	0.087242	0.087242	0.638063	0.265931	16	1.29(0.96 - 1.73)
cg05154390	MRPS15	1	36929274	rs115621074	1	36924631	C	T	0.0894632	-0.0393969	0.0344385	0.252633	-0.353081	0.0575975	8.78e-10	0.11158	0.0992209	0.260774	0.260774	0.805621	0.159879	20	1.12(0.92 - 1.36)
cg05156805	AIFM3	22	21318995	rs61588756	22	21316557	A	C	0.166998	0.0572903	0.0314847	0.0688164	0.510249	0.0464827	4.92e-28	0.112279	0.0625466	0.0726334	0.0451949	0.60735	0.556252	4	1.12(0.99 - 1.26)
cg05156901	CPT1B	22	51016646	rs131758	22	51017082	T	A	0.383698	-0.0107985	0.0204776	0.597963	-0.53445	0.0320969	2.97e-62	0.0202049	0.0383345	0.598146	0.97613	0.929448	0.582235	20	1.02(0.95 - 1.10)
cg05157251	PMAIP1	18	57566460	rs4349252	18	57564546	A	C	0.373757	0.00739267	0.0196109	0.706198	0.64855	0.031617	1.66e-93	0.0113988	0.0302432	0.706245	0.287532	0.95338	0.0374967	20	1.01(0.95 - 1.07)
cg05189291	THG1L	5	157158457	rs2270818	5	157158439	A	C	0.136183	0.0114353	0.0292711	0.696042	0.669077	0.0418192	1.29e-57	0.0170912	0.0437615	0.696128	0.630088	0.950183	0.736651	20	1.02(0.93 - 1.11)
cg05195017	NEU4	2	242758725	rs2293764	2	242758179	T	C	0.161034	-0.0287563	0.0315236	0.361656	-0.890314	0.0486392	7.63e-75	0.032299	0.0354512	0.362251	0.0851707	0.862417	0.368932	6	1.03(0.96 - 1.11)
cg05203855	TIMM44	19	7994445	rs11879604	19	8088015	T	C	0.212724	-0.0037538	0.0248101	0.879738	-0.295923	0.0392218	4.53e-14	0.0126851	0.0838566	0.879762	0.879762	0.982902	0.572049	12	1.01(0.86 - 1.19)
cg05220042	RHOT2	16	721934	rs763053	16	735921	C	T	0.267396	-0.0371688	0.0201772	0.0654578	0.315857	0.0368122	9.47e-18	-0.117676	0.0653365	0.0716907	0.0716907	0.60553	0.908014	20	0.89(0.78 - 1.01)
cg05232215	SCP2	1	53393825	rs56222568	1	53432786	C	T	0.349901	-0.0206814	0.0198225	0.296796	0.694384	0.0315761	3.52e-107	-0.0297838	0.028579	0.297339	0.0483835	0.829272	0.253236	20	0.97(0.92 - 1.03)
cg05237015	COQ3	6	99842241	rs9402778	6	99865652	G	A	0.476143	-0.0216641	0.0194339	0.264954	0.503047	0.0316365	6.25e-57	-0.0430657	0.0387272	0.266126	0.122404	0.810429	0.51456	20	0.96(0.89 - 1.03)
cg05258079	ACADM	1	76189192	rs2788655	1	76225633	A	C	0.385686	0.000645745	0.0196382	0.973769	0.448467	0.0331109	8.55e-42	0.00143989	0.0437897	0.973769	0.472155	0.998179	0.66394	20	1.00(0.92 - 1.09)
cg05272277	SUCLA2	13	48575606	rs9567979	13	48604003	A	G	0.16998	-0.000544311	0.0278529	0.984409	-0.888643	0.0391449	4.34e-114	0.000612519	0.0313432	0.984409	0.766129	0.998626	0.716141	20	1.00(0.94 - 1.06)
cg05280133	GATM	15	45670068	rs56850226	15	45633118	C	T	0.275348	-0.0027977	0.0206333	0.892144	0.509406	0.0355931	1.84e-46	-0.00549208	0.0405065	0.892149	0.921447	0.983929	0.184189	20	0.99(0.92 - 1.08)
cg05305993	COQ7	16	19078614	rs8045418	16	19065708	T	C	0.125249	-0.0368576	0.0325826	0.257969	0.895188	0.0493028	1.13e-73	-0.041173	0.0364681	0.258891	0.258891	0.804017	0.347531	20	0.96(0.89 - 1.03)
cg05309877	OMA1	1	59011604	rs10458559	1	59016250	C	T	0.293241	-0.0649148	0.0245416	0.00816686	-0.285408	0.0360166	2.29e-15	0.227446	0.0906517	0.0121071	0.0121071	0.315583	0.0239644	20	1.26(1.05 - 1.50)
cg05325229	MTCH1	6	36948816	rs3778021	6	36948805	G	A	0.366799	-0.0117655	0.0201089	0.558488	0.223375	0.0341913	6.44e-11	-0.0526715	0.0903833	0.560057	0.560057	0.922508	0.473318	14	0.95(0.79 - 1.13)
cg05329576	LYRM4	6	5261291	rs2753249	6	5263475	G	T	0.250497	0.0226717	0.0233531	0.331637	0.795818	0.0338117	1.72e-122	0.0284885	0.0293697	0.332048	0.0988495	0.845749	0.0112688	20	1.03(0.97 - 1.09)
cg05330754	COX7B2	4	46911291	rs17599102	4	46928834	T	C	0.291252	0.00460308	0.0238518	0.846969	0.381025	0.0356181	1.05e-26	0.0120808	0.0626092	0.846994	0.937195	0.977019	0.81769	20	1.01(0.90 - 1.14)
cg05337019	SLC25A34	1	16062361	rs35352784	1	16061966	A	G	0.210736	-0.0359334	0.024046	0.135081	0.329889	0.0390157	2.78e-17	-0.108926	0.0740208	0.141141	0.141141	0.70977	0.490987	20	0.90(0.78 - 1.04)
cg05340162	THEM4	1	151882621	rs113621934	1	151896887	A	G	0.028827	0.0621637	0.0689855	0.367528	0.995769	0.0990931	9.3e-24	0.0624278	0.0695566	0.369446	0.423148	0.863024	0.936791	20	1.06(0.93 - 1.22)
cg05355320	RDH13	19	55571354	rs62124163	19	55572133	T	C	0.115308	-0.0328028	0.0270703	0.225603	-1.48795	0.0378162	0	0.0220456	0.0182016	0.225823	0.108736	0.78362	0.0236978	20	1.02(0.99 - 1.06)
cg05358814	COX11	17	53046663	rs7226272	17	53046447	A	G	0.387674	-0.028591	0.0195637	0.143897	0.360021	0.030501	3.74e-32	-0.0794147	0.0547553	0.146959	0.146959	0.714158	0.420262	20	0.92(0.83 - 1.03)
cg05364026	EFHD1	2	233497961	rs78303320	2	233484296	A	G	0.0586481	-0.04224	0.0438076	0.334937	-0.578665	0.0847992	8.86e-12	0.0729956	0.0764566	0.339713	0.339713	0.851096	0.996915	8	1.08(0.93 - 1.25)
cg05372963	ABAT	16	8807026	rs59173435	16	8804329	T	C	0.254473	0.00973937	0.0207214	0.638344	-0.807934	0.0353078	6.92e-116	-0.0120547	0.0256528	0.638415	0.715175	0.938935	0.642978	20	0.99(0.94 - 1.04)
cg05377527	PTPMT1	11	47586666	rs7124681	11	47529947	A	C	0.421471	0.0100658	0.0195667	0.606948	0.448351	0.0316432	1.43e-45	0.0224507	0.0436702	0.607185	0.672418	0.931151	0.26743	20	1.02(0.94 - 1.11)
cg05385718	D2HGDH	2	242693323	rs9973663	2	242725752	A	G	0.185885	0.0248935	0.0277497	0.36968	0.389835	0.0424251	3.97e-20	0.0638564	0.0715215	0.371949	0.371949	0.863605	NA	NA	1.07(0.93 - 1.23)
cg05392644	IDH3A	15	78454622	rs4886560	15	78452296	T	C	0.136183	0.0094365	0.0265566	0.722338	0.307771	0.0468488	5.05e-11	0.0306608	0.086413	0.722727	0.722727	0.955962	0.582005	11	1.03(0.87 - 1.22)
cg05408284	PCBD2	5	134240138	rs319592	5	134252619	C	G	0.405567	-0.0053014	0.0198126	0.789025	0.266157	0.0325577	2.96e-16	-0.0199183	0.0744795	0.789135	0.789135	0.966523	0.966752	20	0.98(0.85 - 1.13)
cg05445348	ACSF3	16	89219472	rs34387772	16	89213433	T	C	0.27833	0.0282223	0.0210363	0.179726	0.281926	0.0349948	7.87e-16	0.100105	0.0756441	0.185711	0.185711	0.753598	0.796285	20	1.11(0.95 - 1.28)
cg05454635	CYP11A1	15	74657911	rs8032336	15	74666736	T	A	0.365805	0.00750797	0.0210134	0.720871	0.246035	0.0337696	3.2e-13	0.0305159	0.085511	0.721193	0.617599	0.955782	0.293786	20	1.03(0.87 - 1.22)
cg05467918	ACADM	1	76189945	rs77773255	1	76217193	A	G	0.305169	-0.00859505	0.0217525	0.692747	-0.514043	0.0342652	7.13e-51	0.0167205	0.0423312	0.692849	0.856592	0.950057	0.228981	20	1.02(0.94 - 1.10)
cg05493344	SARDH	9	136567064	rs10993770	9	136564575	A	C	0.383698	-0.0100381	0.0197944	0.612072	-0.716963	0.0328822	2.13e-105	0.0140009	0.0276162	0.612168	0.136063	0.932086	0.0946219	20	1.01(0.96 - 1.07)
cg05497289	OGDHL	10	50944500	rs75100229	10	50942558	A	G	0.0467197	-0.00128232	0.0708467	0.985559	0.574761	0.0848116	1.23e-11	-0.00223105	0.123263	0.985559	0.985559	0.998626	0.961236	16	1.00(0.78 - 1.27)
cg05501320	GDAP1	8	75263248	rs57339169	8	75260136	A	G	0.357853	0.0123997	0.0202807	0.540932	-0.368802	0.0348606	3.72e-26	-0.0336216	0.0550826	0.541606	0.541606	0.918209	0.518875	20	0.97(0.87 - 1.08)
cg05521982	ACSF3	16	89159988	rs76688594	16	89160158	G	C	0.279324	-0.000652329	0.0219942	0.976339	0.777896	0.0375411	2.23e-95	-0.000838581	0.028274	0.976339	0.544132	0.998436	0.310846	20	1.00(0.95 - 1.06)
cg05523254	MFN2	1	12040215	rs3766746	1	12031866	T	C	0.45825	0.0201243	0.0195344	0.302917	0.188329	0.0319339	3.69e-09	0.106857	0.105296	0.310187	0.310187	0.834913	0.33373	20	1.11(0.91 - 1.37)
cg05537170	ACSF3	16	89162885	rs11076764	16	89164207	G	A	0.217694	-0.0114757	0.0227468	0.613912	-0.331548	0.0393563	3.63e-17	0.0346125	0.0687307	0.614546	0.614546	0.932832	0.460059	20	1.04(0.90 - 1.18)
cg05544413	ECHDC1	6	127663627	rs9375503	6	127677071	T	C	0.280318	0.0181962	0.0216908	0.401531	-0.490811	0.0373917	2.33e-39	-0.0370737	0.0442839	0.40249	0.609222	0.878021	0.0487649	20	0.96(0.88 - 1.05)
cg05551922	GPX1	3	49396232	rs4241406	3	49600426	T	C	0.434394	0.0198152	0.0200136	0.322132	0.192934	0.032526	3e-09	0.102704	0.105168	0.328779	0.328779	0.844476	0.123141	20	1.11(0.90 - 1.36)
cg05554353	HINT3	6	126277910	rs117560632	6	126284399	A	G	0.0447316	-0.037315	0.0430034	0.385547	-0.666087	0.0729934	7.15e-20	0.0560212	0.0648525	0.387684	0.387684	0.870378	0.158975	11	1.06(0.93 - 1.20)
cg05555928	MACROD1	11	63887634	rs683686	11	63892301	T	C	0.303181	0.000210771	0.0212937	0.992102	-0.703227	0.0322502	2.06e-105	-0.00029972	0.03028	0.992102	0.856279	0.999343	0.242661	20	1.00(0.94 - 1.06)
cg05564831	NT5DC2	3	52568323	rs12489828	3	52567014	G	T	0.447316	0.052045	0.0191577	0.00659439	-0.742971	0.0297331	8.25e-138	-0.0700499	0.0259372	0.00691837	0.00188534	0.257583	0.0189523	20	0.93(0.89 - 0.98)
cg05567646	COQ3	6	99842244	rs9402778	6	99865652	G	A	0.476143	-0.0216641	0.0194339	0.264954	0.4403	0.0315216	2.44e-44	-0.049203	0.0442782	0.266471	0.0172229	0.81068	0.580082	20	0.95(0.87 - 1.04)
cg05583240	ALDH1L2	12	105477579	rs2440714	12	105544899	A	G	0.149105	0.0102678	0.0293124	0.726122	0.647273	0.0397028	9.41e-60	0.0158632	0.0452965	0.726183	0.79409	0.957016	0.967767	20	1.02(0.93 - 1.11)
cg05584070	CARS2	13	111329221	rs7336158	13	111321971	T	C	0.156064	-0.0357646	0.0236654	0.130722	0.353449	0.0474775	9.73e-14	-0.101187	0.0683213	0.138593	0.156892	0.708641	0.327517	20	0.90(0.79 - 1.03)
cg05595134	MRPL15	8	55047255	rs4737479	8	54999795	C	T	0.16004	0.0267845	0.0229509	0.243196	0.501646	0.0503567	2.24e-23	0.0533932	0.046064	0.246412	0.246412	0.795936	0.524544	20	1.05(0.96 - 1.15)
cg05611719	MRPL38	17	73902048	rs1046446	17	73896299	T	C	0.238569	0.0131629	0.0248682	0.596593	-0.210515	0.0384524	4.38e-08	-0.062527	0.118681	0.598298	0.598298	0.929522	0.136758	17	0.94(0.74 - 1.19)
cg05644921	UCP1	4	141489114	rs2115988	4	141452941	A	G	0.0785288	0.0310136	0.0337528	0.358177	0.52309	0.0621286	3.78e-17	0.0592892	0.0649089	0.361021	0.636142	0.861691	0.37734	20	1.06(0.93 - 1.21)
cg05645292	FHIT	3	59795625	rs1683356	3	59738064	T	A	0.138171	-0.0348856	0.0282023	0.216096	0.340775	0.051439	3.48e-11	-0.102371	0.0841896	0.223999	0.223999	0.782761	0.745024	16	0.90(0.77 - 1.06)
cg05652817	SPATA20	17	48626506	rs80277878	17	48624045	G	A	0.0984095	-0.0476342	0.0329503	0.148279	-0.331079	0.050043	3.69e-11	0.143876	0.101872	0.157857	0.157857	0.722784	0.246475	20	1.15(0.95 - 1.41)
cg05671576	ACSF3	16	89190735	rs8053537	16	89183197	G	A	0.191849	-0.0107419	0.0301069	0.721248	-0.243678	0.039992	1.11e-09	0.0440824	0.123764	0.721704	0.721704	0.955962	0.480245	20	1.05(0.82 - 1.33)
cg05689600	ALDH7A1	5	125930496	rs115920015	5	125848546	A	G	0.0318091	0.0200576	0.0457663	0.661197	0.798815	0.084257	2.53e-21	0.0251092	0.0573539	0.661536	0.442733	0.942685	0.600847	14	1.03(0.92 - 1.15)
cg05705813	ME3	11	86383809	rs12098937	11	86384063	G	C	0.128231	-0.0165169	0.0278331	0.552896	-0.50165	0.0483287	3.06e-25	0.0329252	0.0555737	0.553543	0.193125	0.920139	0.727255	20	1.03(0.93 - 1.15)
cg05713859	PCBD2	5	134240166	rs2546712	5	134216268	G	A	0.393638	-0.00369592	0.0201523	0.854485	0.415054	0.0330054	2.89e-36	-0.00890467	0.0485586	0.8545	0.777448	0.978725	0.648199	20	0.99(0.90 - 1.09)
cg05715003	NDUFA4	7	10979913	rs218975	7	10999184	C	T	0.476143	-0.00191448	0.0191651	0.920428	-0.170378	0.0310769	4.19e-08	0.0112367	0.112505	0.920442	0.920442	0.987753	0.708623	20	1.01(0.81 - 1.26)
cg05729588	DCAKD	17	43101525	rs62065836	17	43142170	C	G	0.209742	-0.000599048	0.0254344	0.981209	0.368383	0.0389817	3.38e-21	-0.00162615	0.0690435	0.981209	0.981209	0.998436	0.0282739	20	1.00(0.87 - 1.14)
cg05753693	MSRA	8	10192930	rs11779480	8	10220195	G	C	0.378728	0.00410464	0.0207734	0.843365	-0.35301	0.0339583	2.6e-25	-0.0116275	0.0588571	0.843393	0.547486	0.976273	0.997444	20	0.99(0.88 - 1.11)
cg05756685	VPS13D	1	12571625	rs71647039	1	12430374	A	G	0.223658	0.0227093	0.0224587	0.311941	-0.235713	0.0419637	1.94e-08	-0.0963431	0.0968115	0.319657	0.319657	0.839222	0.275941	7	0.91(0.75 - 1.10)
cg05762616	BNIP3	10	133787150	rs28526637	10	133733455	A	G	0.242545	0.0331129	0.0215559	0.124504	-0.388213	0.0381457	2.51e-24	-0.0852957	0.0561549	0.128779	0.128779	0.70108	0.910908	20	0.92(0.82 - 1.03)
cg05767306	AMT	3	49459143	rs2117939	3	49415179	A	C	0.430417	0.020365	0.0199991	0.308537	-0.798439	0.029271	7.85e-164	-0.025506	0.0250652	0.308874	0.0570302	0.834765	0.00334422	20	0.97(0.93 - 1.02)
cg05774698	HIBADH	7	27681678	rs2041715	7	27600125	T	C	0.266402	0.0264608	0.0220465	0.230051	-0.649372	0.0349347	4.01e-77	-0.0407483	0.0340212	0.231021	0.912661	0.786082	0.274895	20	0.96(0.90 - 1.03)
cg05780543	GPT2	16	46963764	rs12149885	16	46861511	A	T	0.0347913	-0.01495	0.0454964	0.74246	-0.70138	0.0998763	2.18e-12	0.0213151	0.064938	0.742731	0.742731	0.95936	0.989552	9	1.02(0.90 - 1.16)
cg05820066	LDHD	16	75145843	rs1043503	16	75144297	A	G	0.128231	0.0578165	0.0284481	0.0421182	0.319942	0.0477323	2.04e-11	0.180709	0.0929139	0.0517855	0.0517855	0.547435	0.179966	20	1.20(1.00 - 1.44)
cg05868183	MRPL27	17	48450068	rs11871126	17	48450227	T	C	0.44334	-0.0143142	0.0194866	0.462604	-0.430345	0.0311018	1.53e-43	0.0332621	0.0453451	0.463233	0.751166	0.899439	0.94791	20	1.03(0.95 - 1.13)
cg05887092	PGS1	17	76393375	rs4129767	17	76403984	A	G	0.506958	-0.0097601	0.0197284	0.620795	0.740806	0.0297703	1.11e-136	-0.013175	0.0266363	0.620864	0.845487	0.934394	0.90017	20	0.99(0.94 - 1.04)
cg05895465	AGPAT4	6	161558075	rs16892196	6	161558098	A	C	0.107356	0.0547927	0.0330348	0.0971892	0.295625	0.0508105	5.95e-09	0.185346	0.116198	0.110693	0.110693	0.678063	0.938052	14	1.20(0.96 - 1.51)
cg05914242	PRSS35	6	84222083	rs13203062	6	84180038	T	C	0.22664	-0.0143755	0.0236772	0.543755	0.295834	0.03904	3.52e-14	-0.0485932	0.080292	0.545042	0.545042	0.918934	0.924436	20	0.95(0.81 - 1.11)
cg05922961	FARS2	6	5510697	rs9378958	6	5505527	C	A	0.101392	-0.018737	0.0340079	0.581661	0.362555	0.0500124	4.19e-13	-0.0516805	0.0940713	0.582748	0.582748	0.926192	0.675808	11	0.95(0.79 - 1.14)
cg05927068	THEM4	1	151882406	rs11204915	1	151882826	C	T	0.395626	0.0195167	0.0200049	0.329265	0.236087	0.0322731	2.57e-13	0.0826673	0.0854854	0.333527	0.354325	0.846788	0.99365	20	1.09(0.92 - 1.28)
cg05949667	ACAD8	11	134126504	rs55823731	11	134142520	A	G	0.255467	0.00854305	0.0208876	0.682539	0.402242	0.0358928	3.78e-29	0.0212386	0.0519625	0.682739	0.682739	0.947603	0.148754	20	1.02(0.92 - 1.13)
cg05950673	NDUFS6	5	1807188	rs3752844	5	1814369	T	C	0.234592	-0.0214776	0.0219927	0.328778	0.343562	0.0359242	1.14e-21	-0.0625144	0.0643466	0.331286	0.331286	0.845294	0.175998	20	0.94(0.83 - 1.07)
cg05952572	PDE2A	11	72295425	rs148038373	11	72295530	A	C	0.0765408	0.0131471	0.029135	0.651811	-0.638056	0.0599784	1.98e-26	-0.0206049	0.0457032	0.652103	0.0342151	0.94044	0.179938	20	0.98(0.90 - 1.07)
cg05964953	SPR	2	73114371	rs12479094	2	73086770	T	C	0.274354	-0.0122191	0.0221007	0.580344	0.208859	0.0360671	7e-09	-0.0585041	0.106298	0.582059	0.582059	0.925948	0.0605542	20	0.94(0.77 - 1.16)
cg05968233	ALKBH7	19	6372277	rs74525335	19	6372431	G	T	0.0904573	0.0121036	0.0354891	0.733065	-0.978641	0.0539027	1.16e-73	-0.0123678	0.0362701	0.73311	0.805022	0.95735	0.384086	20	0.99(0.92 - 1.06)
cg05977955	CHCHD6	3	126651695	rs58383276	3	126635468	T	G	0.126243	0.025632	0.0268166	0.33916	0.331401	0.0484392	7.83e-12	0.0773443	0.0817047	0.343826	0.343826	0.853833	0.376676	20	1.08(0.92 - 1.27)
cg05977992	MTHFD1L	6	151186411	rs2073067	6	151197152	G	C	0.385686	-0.0167198	0.0200285	0.40383	-0.273186	0.0338322	6.76e-16	0.061203	0.0737053	0.406327	0.374007	0.87958	0.031853	16	1.06(0.92 - 1.23)
cg05991184	PNKD	2	219186017	rs2015863	2	219185161	T	C	0.33996	0.00504207	0.0215396	0.81492	0.231007	0.0333566	4.35e-12	0.0218264	0.0932953	0.815024	0.815024	0.970351	0.785546	20	1.02(0.85 - 1.23)
cg05991820	ECHDC3	10	11785161	rs3829154	10	11782753	A	G	0.286282	0.0287761	0.0215007	0.180773	1.1003	0.0288262	0	0.0261529	0.0195528	0.181041	0.152553	0.747994	0.469801	20	1.03(0.99 - 1.07)
cg06002638	ACACB	12	109592017	rs10849901	12	109588707	C	G	0.379722	-0.000251039	0.0192117	0.989574	0.230737	0.0330298	2.83e-12	-0.00108799	0.0832625	0.989574	0.989574	0.999163	0.448655	20	1.00(0.85 - 1.18)
cg06002975	IMMT	2	86422967	rs13403186	2	86405016	A	G	0.491054	0.00805663	0.0193309	0.676843	-0.425282	0.0321334	5.52e-40	-0.0189442	0.0454768	0.676994	0.894097	0.94595	0.621329	20	0.98(0.90 - 1.07)
cg06004033	NT5DC3	12	104173675	rs954921	12	104173630	C	T	0.378728	0.000657741	0.0193468	0.972879	0.72097	0.0304747	9.78e-124	0.000912301	0.0268344	0.972879	0.139508	0.997659	0.202963	20	1.00(0.95 - 1.05)
cg06024135	MRPS35	12	27863332	rs7307900	12	27851134	C	A	0.371769	-0.0203385	0.0197775	0.303778	-0.205544	0.0325262	2.63e-10	0.0989496	0.097486	0.310099	0.310099	0.834913	0.429116	20	1.10(0.91 - 1.34)
cg06032048	DNA2	10	70231928	rs12767790	10	70240115	A	G	0.136183	0.0209216	0.0250145	0.402942	-0.676818	0.0497159	3.32e-42	-0.0309117	0.0370286	0.403828	0.473921	0.878608	0.108923	20	0.97(0.90 - 1.04)
cg06049177	GSR	8	30583924	rs8190893	8	30583904	T	C	0.0636183	-0.0120931	0.0549158	0.825706	0.637645	0.0676881	4.5e-21	-0.0189652	0.0861463	0.825753	0.825753	0.972666	0.939046	20	0.98(0.83 - 1.16)
cg06055014	GRPEL1	4	7070796	rs114891424	4	7096761	C	A	0.0188867	-0.116585	0.114146	0.30708	-0.783024	0.1296	1.52e-09	0.148891	0.147844	0.313897	0.313897	0.836157	0.617724	8	1.16(0.87 - 1.55)
cg06077899	DNM1L	12	32832894	rs10844299	12	32844234	A	G	0.161034	0.028663	0.0308624	0.353026	0.707965	0.0435974	2.68e-59	0.0404864	0.0436643	0.353812	0.238158	0.858326	0.896604	20	1.04(0.96 - 1.13)
cg06085743	PUSL1	1	1245014	rs11804831	1	1194804	C	T	0.191849	0.0160265	0.0212962	0.451719	-0.288815	0.0402813	7.5e-13	-0.0554905	0.0741415	0.454194	0.454194	0.896985	0.207478	20	0.95(0.82 - 1.09)
cg06086141	PYCR2	1	226113058	rs77157663	1	226111945	C	T	0.0626243	-0.0659709	0.0425454	0.120998	-0.488837	0.0691933	1.61e-12	0.134955	0.0891055	0.129887	0.129887	0.701847	0.184592	5	1.14(0.96 - 1.36)
cg06092815	SPHKAP	2	229046406	rs16824774	2	229241777	G	A	0.203777	-0.00382474	0.0249232	0.878035	-0.237284	0.0390035	1.17e-09	0.0161189	0.105069	0.878073	0.878073	0.982691	0.888188	11	1.02(0.83 - 1.25)
cg06113708	COMTD1	10	76996280	rs113792973	10	76982802	C	G	0.0506958	0.0114775	0.0493142	0.815962	-2.98005	0.0413093	0	-0.00385145	0.0165482	0.815963	0.718816	0.970425	0.757777	20	1.00(0.96 - 1.03)
cg06124110	WARS2	1	119683694	rs12079257	1	119648309	T	C	0.276342	0.0147204	0.0221596	0.506505	0.583605	0.0359227	2.38e-59	0.0252232	0.038002	0.50686	0.471037	0.910308	0.113601	20	1.03(0.95 - 1.10)
cg06128142	GPT2	16	46963005	rs117939346	16	46852813	G	A	0.0258449	0.00062503	0.0535607	0.990689	-0.654628	0.104686	4.02e-10	-0.000954787	0.0818187	0.990689	0.990689	0.999343	NA	NA	1.00(0.85 - 1.17)
cg06155833	MTG1	10	135232936	rs2492666	10	135237166	G	A	0.329026	-0.00638724	0.0211418	0.762565	0.363898	0.0359978	5.05e-24	-0.0175523	0.058124	0.762668	0.762668	0.961548	0.71649	20	0.98(0.88 - 1.10)
cg06171787	MRPL16	11	59578490	rs11230067	11	59516411	T	G	0.084493	-0.0583476	0.0375975	0.120686	0.448455	0.0619355	4.46e-13	-0.130108	0.0857418	0.129156	0.129156	0.70114	0.127728	16	0.88(0.74 - 1.04)
cg06180061	C16orf91	16	1473469	rs4786363	16	1643247	T	C	0.0526839	0.0536141	0.0293449	0.0676948	-0.566644	0.0752814	5.19e-14	-0.0946169	0.053291	0.075819	0.075819	0.614625	0.263558	20	0.91(0.82 - 1.01)
cg06196801	ACADS	12	121164025	rs12829722	12	121155622	T	C	0.263419	-0.0581899	0.0221832	0.00871205	0.607163	0.0346794	1.25e-68	-0.0958389	0.0369436	0.00948124	0.152526	0.292285	0.194931	20	0.91(0.85 - 0.98)
cg06211456	SLC25A26	3	66401611	rs17774191	3	66401646	G	A	0.311133	0.0353721	0.0202855	0.0812091	-1.00312	0.0297056	5.71e-250	-0.0352622	0.0202494	0.0816146	0.117877	0.626733	0.0244359	20	0.97(0.93 - 1.00)
cg06228737	ABAT	16	8769997	rs74009732	16	8762105	A	G	0.0904573	0.00471636	0.0314178	0.880672	0.821576	0.0583899	5.76e-45	0.00574063	0.0382431	0.880679	0.710205	0.982902	0.571077	20	1.01(0.93 - 1.08)
cg06235429	NDUFV1	11	67373114	rs1871043	11	67374581	C	T	0.38171	0.00712583	0.0197399	0.71811	-0.193738	0.0330988	4.82e-09	-0.0367807	0.102083	0.718622	0.718622	0.95505	0.108243	20	0.96(0.79 - 1.18)
cg06240854	LIPT1	2	99771011	rs12475034	2	99699464	G	A	0.240557	0.0181873	0.0228645	0.426359	-0.235178	0.0377209	4.53e-10	-0.077334	0.09801	0.430087	0.430087	0.888611	0.252309	20	0.93(0.76 - 1.12)
cg06244016	MTHFD1L	6	151186511	rs34482073	6	151206363	T	C	0.254473	0.00918267	0.0218082	0.673708	-0.227837	0.0364376	4.03e-10	-0.0403037	0.0959353	0.674403	0.883755	0.94495	0.751694	10	0.96(0.80 - 1.16)
cg06245181	ACSF3	16	89186403	rs7202996	16	89170570	G	A	0.295229	-0.00713865	0.0202947	0.725026	0.32376	0.0363094	4.8e-19	-0.0220492	0.0627332	0.725231	0.725231	0.956668	0.825875	20	0.98(0.87 - 1.11)
cg06305312	AKR7A2	1	19638330	rs114550571	1	18715203	C	A	0.0258449	0.0243583	0.0628454	0.698319	0.767402	0.136544	1.91e-08	0.0317412	0.0820882	0.698999	0.698999	0.950812	0.529767	4	1.03(0.88 - 1.21)
cg06346307	COMT	22	19949965	rs2239393	22	19950428	G	A	0.411531	0.00539255	0.0204748	0.792262	-0.514585	0.0328677	3.01e-55	-0.0104794	0.0397946	0.79229	0.684747	0.967501	0.74718	20	0.99(0.92 - 1.07)
cg06369261	MRPL15	8	55047575	rs11996128	8	55061135	C	G	0.167992	0.0180839	0.0224621	0.420771	0.940564	0.0462888	8.65e-92	0.0192267	0.0239003	0.421135	0.273481	0.885344	0.561529	20	1.02(0.97 - 1.07)
cg06371628	ACSF3	16	89173705	rs28542844	16	89173704	G	C	0.45328	0.0114499	0.0194239	0.555543	-0.371332	0.03246	2.65e-30	-0.0308347	0.0523782	0.556067	0.547527	0.920476	0.365179	20	0.97(0.88 - 1.07)
cg06377929	ATAD3B	1	1407001	rs1887284	1	1487059	A	G	0.0198807	-0.0428478	0.0485978	0.377949	0.905502	0.136866	3.69e-11	-0.0473194	0.054144	0.382142	0.382142	0.86807	0.0999167	10	0.95(0.86 - 1.06)
cg06380072	SLC25A10	17	79687834	rs62077190	17	79676109	A	C	0.171968	-0.0273554	0.0258862	0.290623	-0.645718	0.0466239	1.28e-43	0.0423643	0.0402056	0.292023	0.292023	0.826043	0.29625	20	1.04(0.96 - 1.13)
cg06398335	PCCA	13	101161616	rs4772302	13	101170433	A	G	0.235586	0.00262555	0.0211237	0.901083	-0.605713	0.0370247	3.71e-60	-0.00433464	0.0348751	0.901085	0.315621	0.984498	0.546912	20	1.00(0.93 - 1.07)
cg06437417	DLAT	11	111895279	rs12225443	11	111814931	C	A	0.326044	0.0223007	0.0194992	0.25276	0.212082	0.0312169	1.09e-11	0.105151	0.0932352	0.259403	0.259403	0.804316	0.725659	18	1.11(0.93 - 1.33)
cg06437740	SUCLA2	13	48575927	rs9316347	13	48639532	T	C	0.172962	-0.00247361	0.027738	0.928941	-0.758298	0.041654	4.74e-74	0.00326205	0.0365797	0.928942	0.594365	0.989564	0.636556	20	1.00(0.93 - 1.08)
cg06462291	NT5DC3	12	104235479	rs10778306	12	104325725	G	A	0.263419	0.0138988	0.0207521	0.503015	0.248226	0.0357411	3.78e-12	0.0559925	0.0839894	0.504989	0.504989	0.909524	0.166562	20	1.06(0.90 - 1.25)
cg06467504	PC	11	66650500	rs117303800	11	66650531	T	A	0.209742	-0.0171656	0.0229624	0.45473	-1.18465	0.0317569	1.44e-304	0.0144901	0.0193872	0.454821	0.102757	0.897162	0.267585	20	1.01(0.98 - 1.05)
cg06478823	ACSM3	16	20774873	rs34900980	16	20755650	A	G	0.127237	-0.0125961	0.025148	0.616456	0.839034	0.0467878	6.55e-72	-0.0150126	0.0299843	0.616594	0.791072	0.933579	0.84977	20	0.99(0.93 - 1.04)
cg06483820	AKAP1	17	55167149	rs72843421	17	55167152	T	A	0.110338	-0.012539	0.0305182	0.681168	0.747633	0.0510256	1.31e-48	-0.0167716	0.0408358	0.681287	0.826937	0.947557	0.320994	20	0.98(0.91 - 1.07)
cg06495347	SUOX	12	56391451	rs1702877	12	56427808	T	C	0.327038	0.0395495	0.0205824	0.0546661	-0.18407	0.0329836	2.4e-08	-0.214861	0.118261	0.0692418	0.0692418	0.597091	0.504138	9	0.81(0.64 - 1.02)
cg06497934	MACROD1	11	63899087	rs7939784	11	63910153	T	C	0.173956	-0.0121825	0.0251143	0.627618	-1.04848	0.0385519	7.15e-163	0.0116193	0.023957	0.627673	0.556877	0.935744	0.393511	20	1.01(0.97 - 1.06)
cg06507634	COX6A2	16	31439106	rs2454909	16	31410948	T	C	0.122266	-0.0181057	0.0278365	0.515414	-0.475348	0.0440112	3.42e-27	0.0380894	0.0586664	0.516174	0.0389454	0.912315	0.75066	20	1.04(0.93 - 1.17)
cg06516150	ACACB	12	109592528	rs2268405	12	109589593	G	A	0.192843	-0.042154	0.0249031	0.0905086	-0.436719	0.0383338	4.55e-30	0.0965242	0.0576491	0.0940638	0.0940638	0.652372	0.614245	20	1.10(0.98 - 1.23)
cg06529439	RPIA	2	88991002	rs73952337	2	89012236	G	T	0.028827	0.10575	0.0546325	0.0529092	-0.981563	0.0877667	4.9e-29	-0.107736	0.0564862	0.0564812	0.0564812	0.563471	0.368173	18	0.90(0.80 - 1.00)
cg06530441	CPT1B	22	51016950	rs131756	22	51021599	C	T	0.474155	-0.0023288	0.0193742	0.904324	-0.532449	0.0310611	7.21e-66	0.00437375	0.0363878	0.904326	0.994734	0.984875	0.884313	20	1.00(0.94 - 1.08)
cg06532880	PRELID1	5	176731545	rs6879874	5	176730775	A	T	0.254473	0.00546877	0.0207879	0.792493	0.369417	0.0353516	1.47e-25	0.0148038	0.05629	0.792557	0.93572	0.967501	0.947743	20	1.01(0.91 - 1.13)
cg06537708	OXCT1	5	41871170	rs12186512	5	41802771	G	A	0.327038	-0.00127524	0.0210382	0.951666	-0.201917	0.0348763	7.06e-09	0.00631567	0.104198	0.951668	0.844491	0.994347	0.861206	15	1.01(0.82 - 1.23)
cg06549479	CISD3	17	36885900	rs11657029	17	36864953	A	G	0.17992	0.0288478	0.0312255	0.355562	0.306014	0.0405175	4.27e-14	0.0942694	0.1028	0.359133	0.359133	0.861227	0.0726676	20	1.10(0.90 - 1.34)
cg06568323	PCCA	13	100745507	rs11840916	13	100765893	C	T	0.383698	0.0348154	0.019821	0.0790047	-0.20969	0.0326021	1.26e-10	-0.166032	0.0979865	0.0901816	0.0901816	0.643746	0.552333	20	0.85(0.70 - 1.03)
cg06569826	LDHD	16	75148635	rs117601275	16	75091078	T	C	0.0248509	0.0267692	0.133399	0.840956	-0.794915	0.139203	1.13e-08	-0.0336756	0.167919	0.841053	0.841053	0.975558	NA	NA	0.97(0.70 - 1.34)
cg06573254	SFXN1	5	174909270	rs267371	5	174910624	A	T	0.383698	-0.016022	0.0199654	0.422271	0.665415	0.0322616	1.62e-94	-0.0240782	0.0300271	0.422621	0.814425	0.885883	0.683424	20	0.98(0.92 - 1.04)
cg06578063	COQ9	16	57484979	rs223876	16	57507242	G	C	0.0397614	-0.0453149	0.0702359	0.51881	-3.8459	0.0461716	0	0.0117826	0.0182631	0.518822	0.988204	0.912541	0.929081	20	1.01(0.98 - 1.05)
cg06598631	RARS2	6	88300029	rs2307379	6	88366771	A	G	0.459245	-0.0133547	0.0192308	0.487404	0.240295	0.0327481	2.17e-13	-0.0555762	0.0803875	0.489343	0.489343	0.905312	0.60918	20	0.95(0.81 - 1.11)
cg06600287	ECHDC2	1	53387719	rs12405280	1	53423528	G	T	0.361829	-0.0278918	0.0197073	0.15698	0.611575	0.0320506	3.6e-81	-0.0456065	0.0323124	0.158119	0.302559	0.723057	0.652963	20	0.96(0.90 - 1.02)
cg06603851	NDUFS6	5	1813772	rs57077546	5	1818980	G	T	0.0387674	-0.0851658	0.0707617	0.228761	-1.21505	0.0945012	7.8e-38	0.0700923	0.0584922	0.230793	0.230793	0.786082	0.227212	17	1.07(0.96 - 1.20)
cg06605933	BOLA1	1	149870977	rs1046332	1	149817508	C	T	0.0924453	0.000962698	0.0413473	0.981424	-0.544532	0.0579239	5.41e-21	-0.00176794	0.075932	0.981424	0.992443	0.998436	0.78339	20	1.00(0.86 - 1.16)
cg06615999	ACSF3	16	89178870	rs3743983	16	89187378	G	C	0.242545	-0.0039332	0.0234651	0.866883	-0.247443	0.0364623	1.15e-11	0.0158954	0.0948594	0.866923	0.866923	0.981197	0.675625	20	1.02(0.84 - 1.22)
cg06620390	MSRA	8	10192943	rs6982308	8	10193772	C	G	0.447316	-0.00425281	0.0193718	0.826232	0.351867	0.0311634	1.45e-29	-0.0120864	0.0550648	0.826265	0.882744	0.972675	0.93929	20	0.99(0.89 - 1.10)
cg06640241	SPG7	16	89574553	rs11640186	16	89602006	C	G	0.5	0.0297989	0.0192718	0.122046	0.589772	0.028705	8.37e-94	0.0505261	0.0327691	0.123102	0.271161	0.693241	0.0437365	20	1.05(0.99 - 1.12)
cg06697600	GRPEL1	4	7070879	rs4689586	4	7067413	A	G	0.238569	-0.00842298	0.0232481	0.717122	0.739443	0.0378643	6.26e-85	-0.011391	0.0314454	0.717168	0.838799	0.954786	0.719284	20	0.99(0.93 - 1.05)
cg06710981	DMPK	19	46282571	rs572634	19	46282503	C	A	0.115308	0.0497114	0.0261925	0.057706	-0.319553	0.0496932	1.27e-10	-0.155565	0.0854616	0.0687137	0.0687137	0.596037	0.0801738	20	0.86(0.72 - 1.01)
cg06714981	SND1	7	127716013	rs322832	7	127715902	C	T	0.360835	0.000362902	0.0196977	0.985301	-0.974634	0.0284773	1.03e-256	-0.000372347	0.0202104	0.985301	0.569654	0.998626	0.0347404	20	1.00(0.96 - 1.04)
cg06716437	ABCB6	2	220083951	rs11689596	2	220093423	T	G	0.0944334	0.0413855	0.0441945	0.349047	0.632587	0.0531746	1.24e-32	0.0654226	0.0700793	0.350535	0.350535	0.85627	0.488025	20	1.07(0.93 - 1.22)
cg06722212	SLC25A26	3	66119580	rs7652508	3	66001255	T	C	0.0675944	-0.0291218	0.0315046	0.355295	-1.02023	0.0640811	4.54e-57	0.0285444	0.0309319	0.356105	0.557993	0.859615	0.878924	20	1.03(0.97 - 1.09)
cg06741803	NSUN4	1	46807522	rs56063031	1	46825433	T	C	0.272366	-0.0273863	0.0207598	0.187103	-0.356653	0.0355619	1.14e-23	0.076787	0.0587087	0.190896	0.190896	0.757831	0.0660657	20	1.08(0.96 - 1.21)
cg06741909	DHRS1	14	24767084	rs3825586	14	24767767	A	G	0.496024	0.0118504	0.0191653	0.536361	-0.580511	0.0308059	3.28e-79	-0.0204138	0.0330323	0.53658	0.822467	0.917021	0.307177	20	0.98(0.92 - 1.05)
cg06758644	VPS13D	1	12533120	rs149004624	1	12322863	T	C	0.0109344	-0.0636366	0.115559	0.58185	0.84739	0.147466	9.12e-09	-0.0750972	0.136995	0.583573	0.583573	0.92645	0.612104	17	0.93(0.71 - 1.21)
cg06760507	NDUFS2	1	161168145	rs11576415	1	161182208	G	C	0.10835	0.017757	0.0322166	0.581513	-0.889583	0.0499431	5.71e-71	-0.019961	0.0362327	0.581694	0.849962	0.925931	0.452982	20	0.98(0.91 - 1.05)
cg06767142	MACROD1	11	63821400	rs80111407	11	63825887	T	C	0.0695825	-0.0542598	0.0317839	0.0877947	-1.7865	0.0717392	6.95e-137	0.0303721	0.0178329	0.08854	0.49014	0.639662	0.602931	20	1.03(1.00 - 1.07)
cg06772202	MDH2	7	75678527	rs11768535	7	75792001	C	T	0.0437376	-0.0472598	0.0536189	0.3781	-0.661992	0.0868326	2.46e-14	0.0713903	0.0815358	0.381264	0.568175	0.867599	0.561908	20	1.07(0.92 - 1.26)
cg06777274	ME2	18	48406251	rs686315	18	48411328	G	A	0.39165	0.03896	0.0192818	0.0433255	0.252871	0.0334719	4.2e-14	0.154071	0.0789317	0.0509442	0.0509442	0.54492	0.275912	20	1.17(1.00 - 1.36)
cg06793505	ACADS	12	121164278	rs2066938	12	121160615	G	A	0.263419	-0.058477	0.022183	0.00838606	0.580508	0.0341637	9.42e-65	-0.100734	0.0386702	0.00918861	0.119404	0.289585	0.155584	20	0.90(0.84 - 0.98)
cg06798657	ACSF3	16	89170207	rs6500527	16	89167431	G	C	0.220676	-0.0100449	0.0227879	0.659358	-0.283082	0.0392612	5.59e-13	0.035484	0.0806495	0.659953	0.659953	0.94221	0.577341	20	1.04(0.88 - 1.21)
cg06807926	FASTK	7	150773709	rs34308016	7	150773664	T	C	0.173956	0.0168744	0.0277614	0.543296	0.410185	0.0383845	1.18e-26	0.0411386	0.0677897	0.543947	0.822175	0.918696	0.756916	20	1.04(0.91 - 1.19)
cg06809298	COX7A2	6	75953853	rs9360898	6	75953705	G	T	0.199801	0.0107417	0.0270505	0.691295	-0.862497	0.0369002	7.9e-121	-0.0124542	0.0313675	0.691337	0.647563	0.949931	0.376219	20	0.99(0.93 - 1.05)
cg06824727	DHRS1	14	24768621	rs1046587	14	24786060	A	G	0.496024	0.0122134	0.0191887	0.524458	-0.182392	0.0315531	7.45e-09	-0.0669622	0.105841	0.526952	0.526952	0.913503	0.738591	20	0.94(0.76 - 1.15)
cg06829266	NME4	16	446668	rs2363759	16	449178	G	T	0.362823	-0.0218135	0.0193345	0.259228	-0.21926	0.0330447	3.24e-11	0.0994869	0.0894463	0.26603	0.26603	0.81035	0.675563	20	1.10(0.93 - 1.32)
cg06834274	YME1L1	10	27444248	rs72805450	10	27250428	G	A	0.101392	0.00974499	0.0320507	0.76109	0.32855	0.0561494	4.88e-09	0.0296606	0.0976837	0.761402	0.761402	0.9615	0.288443	5	1.03(0.85 - 1.25)
cg06842071	EFHD1	2	233499460	rs17297115	2	233510979	C	T	0.361829	0.000407412	0.0211282	0.984615	-0.268088	0.033496	1.21e-15	-0.00151969	0.0788109	0.984615	0.931738	0.998626	0.661124	20	1.00(0.86 - 1.17)
cg06846458	SLC25A29	14	100774287	rs1059264	14	100769163	T	C	0.365805	-0.011392	0.0202685	0.574079	-0.243283	0.0340791	9.42e-13	0.0468261	0.0835701	0.575261	0.575261	0.925137	0.641496	11	1.05(0.89 - 1.23)
cg06860277	COMT	22	19930072	rs2078748	22	19925414	G	A	0.280318	-0.0120575	0.0239763	0.61504	-0.217785	0.0348135	3.96e-10	0.0553643	0.110447	0.616177	0.616177	0.933567	0.554746	17	1.06(0.85 - 1.31)
cg06903658	SND1	7	127532361	rs73232973	7	127651929	G	T	0.0178926	0.0778065	0.092175	0.398604	-2.83549	0.0798063	1.72e-276	-0.0274403	0.0325168	0.398737	0.20649	0.876092	0.0142699	20	0.97(0.91 - 1.04)
cg06908474	CAT	11	34460516	rs10836229	11	34447300	G	A	0.394632	0.00302663	0.0193732	0.875854	-0.20419	0.0332526	8.22e-10	-0.0148226	0.094909	0.875893	0.875893	0.982499	0.835598	20	0.99(0.82 - 1.19)
cg06912824	RPUSD4	11	126078631	rs527051	11	126066948	T	C	0.205765	0.0230122	0.0219928	0.295399	-0.258579	0.0401741	1.22e-10	-0.088995	0.0861692	0.301701	0.301701	0.830994	0.678919	20	0.91(0.77 - 1.08)
cg06925083	MRPL16	11	59578514	rs11230085	11	59578322	A	G	0.084493	-0.0578532	0.0375788	0.123678	1.14355	0.0596944	8.52e-82	-0.0505911	0.0329676	0.12489	0.1445	0.695589	0.070828	17	0.95(0.89 - 1.01)
cg06939851	PYCR2	1	226112534	rs77157663	1	226111945	C	T	0.0626243	-0.0659709	0.0425454	0.120998	-1.2074	0.06657	1.62e-73	0.0546387	0.0353656	0.122355	0.360833	0.69239	0.115194	20	1.06(0.99 - 1.13)
cg06956006	ACLY	17	40066945	rs4796739	17	40066926	T	C	0.218688	0.00429011	0.0217276	0.843476	0.781583	0.0380753	1.23e-93	0.005489	0.0278008	0.843483	0.740533	0.976273	0.581882	20	1.01(0.95 - 1.06)
cg06958829	ACSF2	17	48546118	rs58383597	17	48552455	G	C	0.301193	-0.0147716	0.0218025	0.498077	-0.246054	0.0363927	1.37e-11	0.0600339	0.0890523	0.500221	0.500221	0.907786	0.0957869	16	1.06(0.89 - 1.26)
cg06961122	MGST3	1	165599603	rs4147594	1	165600606	T	C	0.452286	0.0331426	0.0191999	0.0843139	0.814954	0.0294806	3.32e-168	0.040668	0.0236054	0.0849192	0.490943	0.63294	0.758541	20	1.04(0.99 - 1.09)
cg06970220	SLC25A44	1	156163860	rs2842857	1	156168736	C	T	0.351889	0.00959646	0.0202943	0.63631	0.720721	0.0322808	2.04e-110	0.0133151	0.0281646	0.636385	0.618842	0.938748	0.476156	20	1.01(0.96 - 1.07)
cg06997114	OSBPL1A	18	21851455	rs17797879	18	21973870	C	T	0.441352	0.00981062	0.0192913	0.611067	0.241385	0.0324363	9.93e-14	0.0406431	0.0801057	0.611896	0.956044	0.932086	0.799803	19	1.04(0.89 - 1.22)
cg07000567	C16orf91	16	1479501	rs8061842	16	1477473	A	G	0.171968	-0.0667753	0.0290758	0.021642	-0.638037	0.0379929	2.72e-63	0.104657	0.0459949	0.022881	0.300094	0.404769	0.125499	20	1.11(1.01 - 1.22)
cg07023327	MRPS17	7	56019384	rs4275190	7	56104388	C	T	0.331014	0.0206485	0.0222336	0.353041	-0.330523	0.0353814	9.48e-21	-0.0624721	0.0675995	0.355407	0.712902	0.85914	0.489314	20	0.94(0.82 - 1.07)
cg07027075	LIAS	4	39461721	rs62307974	4	39461744	G	A	0.202783	0.0190392	0.0231365	0.410561	-0.478387	0.0400338	6.53e-33	-0.0397987	0.0484781	0.411667	0.411667	0.882182	0.792359	20	0.96(0.87 - 1.06)
cg07053699	COX6A2	16	31440866	rs11865672	16	31420430	A	G	0.394632	0.0102421	0.0194247	0.598005	0.289855	0.032356	3.3e-19	0.0353353	0.0671312	0.598637	0.70348	0.92953	0.345301	20	1.04(0.91 - 1.18)
cg07062262	CLPB	11	72142353	rs12295464	11	72153384	C	T	0.0506958	-0.0505308	0.0358348	0.158509	-1.08729	0.0762294	3.7e-46	0.046474	0.0331185	0.160538	0.137432	0.726725	0.744541	20	1.05(0.98 - 1.12)
cg07062476	MTX3	5	79286648	rs12054697	5	79295243	G	T	0.380716	0.012676	0.0194713	0.51504	0.200652	0.0339616	3.46e-09	0.063174	0.0976274	0.517572	0.517572	0.912515	0.931569	20	1.07(0.88 - 1.29)
cg07068382	MTCH1	6	36947277	rs753634	6	36934694	T	A	0.124254	0.0179086	0.0279198	0.521243	-0.483575	0.0454777	2.09e-26	-0.0370337	0.0578411	0.521999	0.521999	0.912541	0.738162	20	0.96(0.86 - 1.08)
cg07073120	DCXR	17	79994884	rs74512221	17	79992508	G	C	0.122266	-0.00648944	0.0257366	0.800926	-0.287982	0.0482314	2.36e-09	0.0225342	0.0894483	0.8011	0.8011	0.968901	0.362495	14	1.02(0.86 - 1.22)
cg07074571	AGPAT4	6	161695561	rs3757038	6	161697565	T	G	0.166998	-0.0258663	0.0283779	0.362035	0.643441	0.0411151	3.34e-55	-0.0402	0.0441781	0.362848	0.719541	0.86248	0.23052	20	0.96(0.88 - 1.05)
cg07077694	PRDX2	19	12912252	rs897804	19	12876964	C	G	0.439364	0.029574	0.0198839	0.136927	-0.35565	0.0331442	7.33e-27	-0.0831547	0.0564431	0.140684	0.161722	0.709162	0.834054	20	0.92(0.82 - 1.03)
cg07091552	UCP3	11	73721170	rs74445332	11	73894964	G	A	0.0516899	-0.0922312	0.0642288	0.151008	0.520222	0.068174	2.33e-14	-0.177292	0.125631	0.158183	0.158183	0.723116	0.430683	20	0.84(0.65 - 1.07)
cg07097041	SPIRE1	18	12658644	rs11874912	18	12733705	G	A	0.119284	0.0258262	0.0252084	0.305596	-0.423427	0.0445336	1.94e-21	-0.0609933	0.0598788	0.308387	0.579308	0.834694	0.368917	20	0.94(0.84 - 1.06)
cg07100128	ABCB6	2	220083833	rs939574	2	220118531	G	C	0.0944334	0.0419	0.0441898	0.343037	0.342457	0.0514781	2.88e-11	0.122351	0.130342	0.347887	0.347887	0.85518	0.425862	20	1.13(0.88 - 1.46)
cg07100771	UCP1	4	141490377	rs4956325	4	141537771	A	G	0.326044	-0.010759	0.020207	0.594422	0.203248	0.0334046	1.17e-09	-0.0529353	0.0998003	0.595826	0.595826	0.929281	0.366671	8	0.95(0.78 - 1.15)
cg07104818	WARS2	1	119682616	rs55781753	1	119718264	C	T	0.277336	0.0144122	0.0221629	0.515508	0.226993	0.0365745	5.42e-10	0.0634918	0.0981715	0.517797	0.517797	0.912541	0.144523	20	1.07(0.88 - 1.29)
cg07106325	SIRT4	12	120740337	rs9657937	12	120761454	T	A	0.0536779	0.028945	0.0411272	0.481562	-0.767888	0.0685498	3.99e-29	-0.0376943	0.0536645	0.482425	0.482425	0.904349	0.105111	20	0.96(0.87 - 1.07)
cg07110801	SPG7	16	89623711	rs67643661	16	89615333	T	C	0.159046	-0.0456548	0.032847	0.164552	0.378667	0.0408948	2.05e-20	-0.120567	0.0877156	0.169279	0.169279	0.736498	0.551852	20	0.89(0.75 - 1.05)
cg07119973	DCAKD	17	43109221	rs2301597	17	43173273	T	C	0.491054	0.0323161	0.019207	0.0924687	-0.266674	0.0321615	1.12e-16	-0.121182	0.0734922	0.0991656	0.0991656	0.660969	0.0122577	20	0.89(0.77 - 1.02)
cg07127456	TK2	16	66583081	rs2290183	16	66613841	C	G	0.133201	-0.0538417	0.0313686	0.0860851	-1.29171	0.0442435	2.2e-187	0.0416823	0.0243264	0.0866276	0.020423	0.636375	0.0525427	20	1.04(0.99 - 1.09)
cg07140482	FLAD1	1	154956222	rs6661212	1	154946696	C	A	0.027833	-0.0741356	0.0647059	0.251906	0.589065	0.0907409	8.49e-11	-0.125853	0.111543	0.259196	0.259196	0.804294	0.314119	10	0.88(0.71 - 1.10)
cg07142325	WARS2	1	119684001	rs55781753	1	119718264	C	T	0.277336	0.0144122	0.0221629	0.515508	0.294217	0.0360475	3.3e-16	0.0489849	0.0755671	0.516836	0.516836	0.912434	0.351556	20	1.05(0.91 - 1.22)
cg07185596	PRELID2	5	145214440	rs12658784	5	145214538	A	G	0.0805169	-0.0424628	0.0421276	0.313475	0.32306	0.0511996	2.79e-10	-0.131439	0.132055	0.319572	0.319572	0.839162	0.490282	13	0.88(0.68 - 1.14)
cg07194846	COMT	22	19930177	rs737864	22	19930159	T	C	0.281312	-0.0120814	0.0241822	0.617358	-0.361919	0.0365927	4.58e-23	0.0333815	0.0669019	0.617806	0.617806	0.933734	0.641841	20	1.03(0.91 - 1.18)
cg07201754	NDUFS5	1	39491318	rs34848020	1	39453785	A	G	0.44334	0.00240575	0.0196741	0.902677	-0.195821	0.0325465	1.78e-09	-0.0122854	0.10049	0.902697	0.902697	0.984616	0.969225	15	0.99(0.81 - 1.20)
cg07215947	AGK	7	141285092	rs147640196	7	141481534	A	T	0.0685885	0.00881206	0.0313503	0.778646	-0.530972	0.0664636	1.36e-15	-0.0165961	0.0590797	0.778779	0.778779	0.964328	0.086102	5	0.98(0.88 - 1.10)
cg07246873	ACSM1	16	20702422	rs12925140	16	20229982	C	T	0.23161	0.00780068	0.0223504	0.727076	0.213286	0.0379316	1.88e-08	0.0365737	0.104992	0.72758	0.72758	0.957338	0.00824652	3	1.04(0.84 - 1.27)
cg07260532	SLC30A9	4	41992067	rs34567573	4	41998788	T	C	0.184891	0.0404741	0.0250251	0.105805	0.303921	0.0424514	8.11e-13	0.133173	0.0844158	0.114661	0.114661	0.683712	0.893295	20	1.14(0.97 - 1.35)
cg07274523	GPX1	3	49395745	rs34293138	3	49579017	C	T	0.333002	-0.00651191	0.0193493	0.73646	-0.688309	0.0337709	2.43e-92	0.00946073	0.0281152	0.736495	0.0212938	0.95837	0.146291	20	1.01(0.96 - 1.07)
cg07293947	SFXN1	5	174905244	rs267369	5	174909488	A	C	0.491054	0.00752776	0.0193632	0.697449	-0.254676	0.0327691	7.74e-15	-0.0295582	0.0761259	0.697808	0.697808	0.950812	0.744778	20	0.97(0.84 - 1.13)
cg07304760	SND1	7	127514192	rs13246286	7	127540377	A	G	0.279324	-0.0145098	0.0232459	0.532505	-1.3852	0.0161873	0	0.0104749	0.0167821	0.532515	0.843226	0.916025	0.0301744	20	1.01(0.98 - 1.04)
cg07320140	LDHD	16	75150611	rs9927029	16	75172340	A	G	0.406561	0.00576597	0.019299	0.765115	0.219939	0.0331288	3.16e-11	0.0262162	0.087836	0.765346	0.765346	0.961699	0.633245	20	1.03(0.86 - 1.22)
cg07321092	SLC25A45	11	65144724	rs116905465	11	65144653	T	C	0.0119284	0.558706	0.25427	0.0279994	-2.81585	0.111571	1.52e-140	-0.198415	0.0906412	0.0285958	0.316551	0.442622	0.0140047	20	0.82(0.69 - 0.98)
cg07331806	AIFM3	22	21319894	rs5761567	22	21320321	C	T	0.419483	0.0152585	0.0192188	0.427233	0.385429	0.0325741	2.65e-32	0.0395883	0.0499755	0.42827	0.42827	0.887369	0.0366598	6	1.04(0.94 - 1.15)
cg07335376	MRPL15	8	55047225	rs2271567	8	55049255	T	G	0.162028	0.0200728	0.0225928	0.374293	0.645465	0.0480297	3.58e-41	0.0310982	0.0350788	0.375335	0.280828	0.865503	0.47607	20	1.03(0.96 - 1.11)
cg07336964	ABAT	16	8806359	rs1731064	16	8802387	A	G	0.255467	0.00921988	0.020713	0.656229	-0.389859	0.0371627	9.54e-26	-0.0236493	0.0531773	0.656518	0.799211	0.941327	0.854245	20	0.98(0.88 - 1.08)
cg07344288	MCAT	22	43540248	rs2072855	22	43533515	A	C	0.327038	0.00549338	0.0216534	0.799731	0.295105	0.033928	3.38e-18	0.018615	0.0734065	0.799814	0.799814	0.968674	0.519284	20	1.02(0.88 - 1.18)
cg07352016	FECH	18	55250568	rs317807	18	55250670	A	G	0.289264	-0.0357236	0.021497	0.0965539	-0.2103	0.0352774	2.5e-09	0.16987	0.106118	0.10943	0.10943	0.676502	0.343285	12	1.19(0.96 - 1.46)
cg07355157	MSRB2	10	23385780	rs61849888	10	23376982	C	A	0.254473	-0.0348966	0.0209614	0.0959521	0.879692	0.0339446	4.45e-148	-0.0396691	0.0238772	0.0966375	0.197841	0.658332	0.830149	20	0.96(0.92 - 1.01)
cg07356861	ACSF3	16	89184285	rs7204124	16	89179567	A	G	0.394632	0.0240482	0.0201656	0.233051	0.216354	0.0329679	5.29e-11	0.111152	0.0947331	0.240667	0.240667	0.793402	0.144594	20	1.12(0.93 - 1.35)
cg07369067	IDE	10	94330768	rs11187126	10	94429526	T	C	0.0755467	0.0572502	0.0444386	0.197642	0.337686	0.0558333	1.47e-09	0.169537	0.13455	0.207658	0.207658	0.77163	0.29466	20	1.18(0.91 - 1.54)
cg07372602	PDK4	7	95225681	rs10085778	7	95225981	G	A	0.350895	-0.033179	0.0211646	0.116959	0.342668	0.0354948	4.73e-22	-0.0968255	0.0625732	0.121768	0.285599	0.691938	0.000282183	20	0.91(0.80 - 1.03)
cg07375207	RHOT2	16	717419	rs3743909	16	716428	A	G	0.371769	-0.0246667	0.0191526	0.19778	0.328787	0.0338108	2.38e-22	-0.0750234	0.0587611	0.201689	0.201689	0.766578	0.100955	20	0.93(0.83 - 1.04)
cg07388493	NDUFS5	1	39491459	rs34848020	1	39453785	A	G	0.44334	0.00240575	0.0196741	0.902677	-0.296512	0.0323014	4.33e-20	-0.00811351	0.0663577	0.902686	0.902686	0.984616	0.966738	20	0.99(0.87 - 1.13)
cg07408740	OGDH	7	44645306	rs3801399	7	44673311	A	G	0.413519	0.0129848	0.0194666	0.504753	0.247349	0.0333974	1.3e-13	0.0524959	0.0790195	0.506472	0.506472	0.910141	0.618217	15	1.05(0.90 - 1.23)
cg07413957	CYB5B	16	69478081	rs11860154	16	69494953	T	C	0.295229	-0.00878209	0.0196553	0.655016	-0.668698	0.0337701	2.89e-87	0.0131331	0.0294009	0.655098	0.750171	0.940861	0.425357	20	1.01(0.96 - 1.07)
cg07437923	DNAJA3	16	4506231	rs11639998	16	4527109	T	C	0.277336	0.0275062	0.0220483	0.212199	1.43844	0.0181902	0	0.0191222	0.0153298	0.212255	0.652065	0.775035	0.756426	20	1.02(0.99 - 1.05)
cg07438401	SUCLG2	3	67698057	rs6786211	3	67703360	T	A	0.357853	0.0230608	0.0194895	0.236713	0.251908	0.0332066	3.3e-14	0.0915446	0.0783031	0.242361	0.242361	0.79484	0.995877	20	1.10(0.94 - 1.28)
cg07445258	ALDH1L1	3	125875552	rs2276731	3	125874388	C	T	0.188867	-0.00160582	0.0280486	0.954345	-0.291883	0.042243	4.86e-12	0.00550159	0.0960987	0.954346	0.954346	0.994811	0.982981	15	1.01(0.83 - 1.21)
cg07446677	ECHDC3	10	11784190	rs3814627	10	11783873	G	A	0.285288	0.0286249	0.0215269	0.183608	0.40382	0.0356024	8.08e-30	0.0708852	0.0536732	0.186607	0.459343	0.754689	0.360774	20	1.07(0.97 - 1.19)
cg07452625	SPG7	16	89598568	rs463701	16	89598760	G	A	0.487078	0.0282436	0.0192924	0.143201	-0.546159	0.0319013	1.05e-65	-0.0517132	0.0354527	0.144661	0.211874	0.712537	0.021959	20	0.95(0.89 - 1.02)
cg07455279	NDUFA3	19	54605703	rs11670086	19	54627625	T	C	0.115308	-0.0355265	0.0303256	0.241397	1.28329	0.0407944	3.31e-217	-0.0276839	0.0236475	0.241723	0.0945708	0.794374	0.00800539	20	0.97(0.93 - 1.02)
cg07469647	ECHDC3	10	11805282	rs61739577	10	11805249	C	T	0.225646	0.00908765	0.0231951	0.695212	0.3001	0.0368382	3.75e-16	0.030282	0.0773805	0.695546	0.695546	0.950129	0.90683	20	1.03(0.89 - 1.20)
cg07473201	BID	22	18231406	rs8190289	22	18232768	A	G	0.0357853	-0.00751617	0.0472288	0.873556	-1.27176	0.102457	2.23e-35	0.00591008	0.0371398	0.873566	0.663326	0.982348	0.152038	4	1.01(0.94 - 1.08)
cg07474682	SPG7	16	89573562	rs57696383	16	89572665	G	A	0.528827	0.0126913	0.0192442	0.509583	-0.330211	0.0324102	2.23e-24	-0.0384339	0.0584005	0.510468	0.771971	0.911609	0.0214714	20	0.96(0.86 - 1.08)
cg07483086	MMADHC	2	150444834	rs7571890	2	150419893	T	C	0.239563	-0.024651	0.0265579	0.353305	-0.329745	0.0404183	3.4e-16	0.0747577	0.0810602	0.356399	0.356399	0.859741	0.84072	20	1.08(0.92 - 1.26)
cg07493198	PDSS2	6	107781013	rs117345871	6	107781028	A	G	0.0357853	-0.0246113	0.0561151	0.660961	-0.481037	0.0855852	1.9e-08	0.051163	0.117009	0.661925	0.661925	0.942685	0.453987	17	1.05(0.84 - 1.32)
cg07496106	GPT2	16	46918160	rs117939346	16	46852813	G	A	0.0258449	0.00062503	0.0535607	0.990689	0.564394	0.103101	4.4e-08	0.00110744	0.0948997	0.990689	0.990689	0.999343	NA	NA	1.00(0.83 - 1.21)
cg07507251	NT5DC2	3	52567010	rs12489828	3	52567014	G	T	0.447316	0.052045	0.0191577	0.00659439	-0.873634	0.0276879	1.64e-218	-0.059573	0.0220099	0.00679662	0.00195045	0.255588	0.0485749	20	0.94(0.90 - 0.98)
cg07512993	TK2	16	66582592	rs7193473	16	66600479	A	G	0.136183	-0.0605283	0.0305016	0.0472079	-0.554844	0.0491035	1.32e-29	0.109091	0.0558146	0.05064	0.124623	0.543913	0.0840714	20	1.12(1.00 - 1.24)
cg07513276	ECHDC1	6	127665252	rs3798857	6	127659473	A	T	0.280318	0.0185559	0.0216883	0.392235	-0.433108	0.0375257	8.14e-31	-0.0428436	0.0502134	0.393531	0.0853216	0.873684	0.0375133	20	0.96(0.87 - 1.06)
cg07576186	PDHB	3	58413668	rs6770113	3	58379297	A	C	0.377734	0.000281289	0.022198	0.98989	-1.21862	0.0214898	0	-0.000230825	0.0182156	0.98989	0.6091	0.999284	0.323038	20	1.00(0.96 - 1.04)
cg07578618	MRPL23	11	1968453	rs11041941	11	1961869	T	C	0.44831	0.0215419	0.019443	0.267883	0.728384	0.03084	2.51e-123	0.0295749	0.0267227	0.268409	0.536476	0.812441	0.557913	20	1.03(0.98 - 1.09)
cg07579946	COMT	22	19949893	rs4818	22	19951207	G	C	0.402584	0.00406682	0.0206405	0.843803	-0.663716	0.0314711	9.89e-99	-0.00612735	0.0310998	0.84381	0.805191	0.976273	0.807393	20	0.99(0.94 - 1.06)
cg07582133	CROT	7	86974950	rs11976398	7	86964707	G	A	0.0208748	-0.0264986	0.085089	0.75548	0.964102	0.126389	2.38e-14	-0.0274853	0.0883308	0.755677	0.755677	0.961326	0.107328	8	0.97(0.82 - 1.16)
cg07592775	ALDH4A1	1	19210017	rs4912075	1	19215418	C	T	0.419483	0.00173868	0.0194398	0.928733	-0.213447	0.032554	5.5e-11	-0.00814572	0.0910839	0.92874	0.701825	0.989522	0.954692	4	0.99(0.83 - 1.19)
cg07593415	TIMM13	19	2426333	rs75888388	19	2415494	A	G	0.101392	0.0188228	0.0319957	0.556337	0.643205	0.0511491	2.89e-36	0.0292641	0.0497986	0.556768	0.37627	0.920669	0.271478	20	1.03(0.93 - 1.14)
cg07598021	GRPEL2	5	148728200	rs168463	5	148733364	T	C	0.493042	0.0209088	0.0191853	0.275786	0.359087	0.0328909	9.51e-28	0.0582276	0.0536935	0.278168	0.278168	0.8169	0.959076	20	1.06(0.95 - 1.18)
cg07598930	ALAS1	3	52233294	rs144166227	3	52242103	A	G	0.00298211	0.276785	0.232933	0.234731	-3.76696	0.26142	4.5e-47	-0.0734771	0.0620457	0.236318	0.00888051	0.790257	0.507729	5	0.93(0.82 - 1.05)
cg07598936	RDH13	19	55574719	rs1671218	19	55554399	C	T	0.33996	-0.0185662	0.0210003	0.376646	0.606905	0.0341784	1.52e-70	-0.0305916	0.0346451	0.377237	0.310693	0.865943	0.0550952	20	0.97(0.91 - 1.04)
cg07610327	IMMT	2	86423112	rs115063998	2	86434890	T	C	0.0248509	0.0143565	0.0502402	0.775064	1.10642	0.0788541	1e-44	0.0129756	0.0454172	0.77511	0.0539966	0.963576	0.053987	20	1.01(0.93 - 1.11)
cg07611177	SLC25A46	5	110074217	rs6886061	5	109996467	A	G	0.200795	0.00721015	0.0229343	0.75323	-0.250612	0.0435188	8.48e-09	-0.0287702	0.0916495	0.753585	0.753585	0.960997	0.409162	20	0.97(0.81 - 1.16)
cg07624705	NDUFA13	19	19626525	rs61744761	19	19656615	T	C	0.166004	-0.0131054	0.0308847	0.671323	-0.459726	0.042246	1.4e-27	0.028507	0.0672318	0.671558	0.671558	0.944555	0.641812	20	1.03(0.90 - 1.17)
cg07677296	HAGH	16	1877182	rs5006374	16	1905231	A	G	0.171968	0.00627836	0.0221118	0.776459	-0.608167	0.0421308	3.11e-47	-0.0103234	0.0363651	0.776501	0.776501	0.963576	0.458654	20	0.99(0.92 - 1.06)
cg07679836	BAK1	6	33548423	rs210142	6	33546837	T	C	0.27336	0.047406	0.0231569	0.0406419	-0.88103	0.0305848	1.8e-182	-0.0538075	0.0263502	0.04115	0.000387689	0.507754	5.7e-06	20	0.95(0.90 - 1.00)
cg07682663	CHCHD5	2	113341816	rs1545133	2	113309473	C	T	0.427435	0.0254273	0.0192073	0.185558	0.600171	0.0314746	4.62e-81	0.0423667	0.0320801	0.186616	0.350415	0.754689	0.0784607	20	1.04(0.98 - 1.11)
cg07687610	DNM1L	12	32832045	rs1971910	12	32897437	C	T	0.171968	0.025966	0.0306851	0.397436	-0.266647	0.0463116	8.53e-09	-0.0973797	0.116314	0.402472	0.402472	0.878021	0.758225	15	0.91(0.72 - 1.14)
cg07699608	CHCHD1	10	75541558	rs11000771	10	75524458	G	T	0.133201	0.0168402	0.0269567	0.53216	0.690514	0.0436713	2.59e-56	0.0243879	0.0390691	0.532479	0.236697	0.916025	0.279266	20	1.02(0.95 - 1.11)
cg07707379	CYB5B	16	69458383	rs153053	16	69446319	A	G	0.158052	0.0203114	0.0232625	0.382587	-0.285583	0.042499	1.82e-11	-0.0711227	0.0821411	0.386567	0.386567	0.869673	0.368778	16	0.93(0.79 - 1.09)
cg07713807	CYB5B	16	69458177	rs12927133	16	69438091	T	G	0.0884692	0.00508505	0.0370921	0.890958	0.311096	0.0549201	1.47e-08	0.0163456	0.119265	0.890989	0.989571	0.983929	0.317242	14	1.02(0.80 - 1.28)
cg07735777	MRPS33	7	140715095	rs75222717	7	140795825	T	C	0.0188867	0.184334	0.177462	0.298933	1.15277	0.150173	1.64e-14	0.159905	0.155347	0.303319	0.303319	0.832098	0.0484615	11	1.17(0.87 - 1.59)
cg07739179	NAGS	17	42081810	rs35611057	17	42129925	A	G	0.110338	-0.0293023	0.0267655	0.273614	-0.353327	0.059678	3.21e-09	0.0829326	0.077037	0.281691	0.281691	0.819128	0.651182	20	1.09(0.93 - 1.26)
cg07758902	NSUN2	5	6633253	rs11134173	5	6659696	A	C	0.388668	0.0130918	0.0209828	0.532674	-0.249438	0.0325744	1.9e-14	-0.0524853	0.0843992	0.534028	0.534028	0.91633	0.397041	20	0.95(0.80 - 1.12)
cg07768201	CAT	11	34460336	rs11604331	11	34460769	G	A	0.352883	-0.00212282	0.019499	0.913307	-0.184682	0.0338379	4.82e-08	0.0114945	0.105603	0.913324	0.913324	0.986625	0.784422	20	1.01(0.82 - 1.24)
cg07778534	SPG7	16	89601834	rs12919314	16	89586488	A	G	0.166004	-0.0322863	0.0317431	0.3091	-0.370876	0.0397725	1.11e-20	0.0870541	0.0860971	0.311961	0.333662	0.835048	0.382913	20	1.09(0.92 - 1.29)
cg07803108	NAGS	17	42081927	rs186636	17	42085972	C	T	0.355865	-0.0243632	0.019392	0.208988	-0.253905	0.0348658	3.28e-13	0.0959541	0.0775033	0.215692	0.215692	0.778251	0.768636	20	1.10(0.95 - 1.28)
cg07807817	COQ6	14	74416425	rs2072292	14	74440161	G	C	0.482107	-0.00880863	0.0192783	0.647729	0.547004	0.0310268	1.45e-69	-0.0161034	0.0352552	0.647839	0.600824	0.940098	0.656584	20	0.98(0.92 - 1.05)
cg07824177	ISCA1	9	88896457	rs1547629	9	88870898	C	T	0.370775	-0.00540373	0.0194935	0.781621	0.317556	0.0339727	8.98e-21	-0.0170166	0.061413	0.781715	0.781715	0.964888	0.10974	20	0.98(0.87 - 1.11)
cg07834396	MSRB2	10	23385979	rs61849888	10	23376982	C	A	0.254473	-0.0348966	0.0209614	0.0959521	0.443698	0.0370997	5.78e-33	-0.0786494	0.047698	0.0991673	0.0694575	0.660969	0.85412	20	0.92(0.84 - 1.01)
cg07843065	MRPS21	1	150265600	rs4926419	1	150264714	T	C	0.450298	0.0281356	0.0191721	0.142232	-0.232032	0.0327993	1.5e-12	-0.121257	0.084386	0.150736	0.150736	0.717355	0.0238867	20	0.89(0.75 - 1.05)
cg07845392	SLC25A10	17	79678158	rs62077189	17	79673088	A	G	0.199801	-0.0216222	0.02512	0.389372	-0.462593	0.0438281	4.83e-26	0.0467413	0.0544829	0.390943	0.390943	0.872437	0.555176	20	1.05(0.94 - 1.17)
cg07859880	ECH1	19	39323060	rs142956627	19	39345817	T	G	0.412525	0.00234565	0.0192057	0.902794	0.582649	0.0320504	7.55e-74	0.00402584	0.0329635	0.902796	0.667577	0.984626	0.534183	20	1.00(0.94 - 1.07)
cg07872373	MTFMT	15	65322308	rs7172826	15	65323938	T	C	0.176938	-0.0124715	0.0241633	0.605761	-0.627583	0.0416618	2.8e-51	0.0198723	0.0385247	0.605972	0.605972	0.930765	0.928052	20	1.02(0.95 - 1.10)
cg07884270	TRMT1	19	13227659	rs3760912	19	13263338	T	C	0.225646	0.0113826	0.0247372	0.645415	-0.243024	0.040636	2.22e-09	-0.0468373	0.10209	0.646389	0.646389	0.940098	0.241491	8	0.95(0.78 - 1.17)
cg07906263	VARS2	6	30893133	rs28732097	6	31081503	G	C	0.0526839	0.0326184	0.0639616	0.610074	-1.1248	0.0657301	1.2e-65	-0.0289993	0.0568902	0.610232	6.41e-07	0.931559	0.326132	20	0.97(0.87 - 1.09)
cg07909422	SIRT5	6	13574371	rs2804926	6	13575682	A	G	0.301193	-0.00865606	0.0204221	0.67167	-0.288778	0.0340677	2.32e-17	0.0299748	0.0708075	0.672056	0.672056	0.944555	0.985765	20	1.03(0.90 - 1.18)
cg07916967	GTPBP3	19	17449202	rs3826700	19	17426501	G	T	0.445328	0.0169391	0.0195098	0.385265	-0.285485	0.0330723	6.02e-18	-0.0593345	0.068684	0.387656	0.387656	0.870356	0.294741	18	0.94(0.82 - 1.08)
cg07922154	ARG2	14	68087339	rs10132062	14	68053439	T	C	0.185885	0.0183749	0.0281622	0.5141	0.40726	0.0418339	2.13e-22	0.0451183	0.0693055	0.515042	0.750472	0.912205	0.421113	20	1.05(0.91 - 1.20)
cg07924503	SPG7	16	89573631	rs8060502	16	89589408	G	A	0.351889	-0.0070718	0.0193463	0.71471	0.528457	0.0332174	5.49e-57	-0.013382	0.0366187	0.714782	0.384229	0.954462	0.0450426	20	0.99(0.92 - 1.06)
cg07942479	ACSL1	4	185747981	rs6857027	4	185748717	A	G	0.180915	-0.0283754	0.0246133	0.248973	0.42452	0.0444838	1.38e-21	-0.0668412	0.0584007	0.252405	0.252405	0.798356	0.99009	20	0.94(0.83 - 1.05)
cg07942687	C16orf91	16	1476899	rs57719803	16	1483769	G	C	0.299205	-0.000626537	0.0194243	0.974268	0.305835	0.0348105	1.55e-18	-0.00204861	0.0635128	0.974269	0.335247	0.998229	0.0875197	20	1.00(0.88 - 1.13)
cg07944420	ACSF3	16	89185293	rs36075163	16	89185117	C	T	0.413519	-0.0157625	0.0192667	0.413288	-0.900317	0.028327	1.11e-221	0.0175077	0.021407	0.413442	0.0958509	0.8824	0.392771	20	1.02(0.98 - 1.06)
cg07967677	TSTD1	1	161008977	rs10908821	1	161008535	G	C	0.130219	0.0361189	0.0275639	0.190071	-0.343696	0.0527408	7.19e-11	-0.10509	0.0818039	0.198912	0.198912	0.764013	0.266433	20	0.90(0.77 - 1.06)
cg07972488	BIK	22	43506347	rs2294413	22	43471386	C	G	0.272366	-0.0271777	0.0226296	0.229759	0.200209	0.0362847	3.43e-08	-0.135747	0.115677	0.240594	0.240594	0.793296	0.789756	20	0.87(0.70 - 1.10)
cg07977153	MRPL23	11	1967958	rs12273083	11	1925694	A	G	0.475149	-0.0193636	0.0193523	0.317028	-0.239953	0.0332522	5.35e-13	0.0806976	0.0814221	0.321636	0.321636	0.840122	0.628145	17	1.08(0.92 - 1.27)
cg07990658	ACSF3	16	89202571	rs61596186	16	89116584	T	C	0.0576541	0.0557058	0.0377978	0.14054	-0.46402	0.0771151	1.77e-09	-0.120051	0.083865	0.152295	0.152295	0.718731	0.902996	3	0.89(0.75 - 1.05)
cg07992143	TBRG4	7	45146807	rs3757572	7	45146656	C	A	0.291252	-0.00212685	0.0217396	0.922065	-0.245934	0.0361553	1.03e-11	0.00864806	0.0884053	0.922073	0.922073	0.988306	0.534868	20	1.01(0.85 - 1.20)
cg08024114	COX6B2	19	55865076	rs11084396	19	55865527	C	T	0.456262	-0.00263598	0.019679	0.893443	0.347141	0.0312138	9.87e-29	-0.00759341	0.056693	0.893451	0.618252	0.983966	0.53257	20	0.99(0.89 - 1.11)
cg08066376	MRPL16	11	59577361	rs11230085	11	59578322	A	G	0.084493	-0.0578532	0.0375788	0.123678	1.01685	0.0606264	3.89e-63	-0.0568946	0.0371115	0.125258	0.135296	0.695759	0.0800912	20	0.94(0.88 - 1.02)
cg08067268	HADHB	2	26466485	rs2033317	2	26477650	A	G	0.208748	-0.00192744	0.02162	0.928962	0.728276	0.0391144	2.25e-77	-0.00264658	0.0296869	0.928963	0.585743	0.989564	0.879697	20	1.00(0.94 - 1.06)
cg08072771	LYRM4	6	5110768	rs439911	6	5110773	C	T	0.280318	0.0185003	0.0220676	0.401836	0.320112	0.0345144	1.78e-20	0.0577932	0.0692181	0.40375	0.40375	0.878526	0.313294	20	1.06(0.93 - 1.21)
cg08129084	IVD	15	40713422	rs8033938	15	40703114	G	A	0.0974155	-0.0187547	0.0268317	0.484567	0.740261	0.048253	4.05e-53	-0.0253353	0.0362839	0.48502	0.0254752	0.904679	0.132715	20	0.97(0.91 - 1.05)
cg08146865	NME6	3	48335857	rs7653336	3	48369464	A	T	0.284294	0.0302213	0.02359	0.200156	-1.4075	0.0146802	0	-0.0214716	0.0167617	0.200196	0.0603199	0.765148	0.251026	20	0.98(0.95 - 1.01)
cg08152564	ACAT1	11	107992034	rs10890813	11	107987784	A	G	0.33996	-0.016394	0.0207112	0.428622	0.219439	0.0350476	3.82e-10	-0.0747087	0.0951337	0.432277	0.432277	0.89023	0.0712823	20	0.93(0.77 - 1.12)
cg08158976	MRPL55	1	228297975	rs1620734	1	228297613	G	A	0.0616302	0.0590615	0.03113	0.0577945	0.524005	0.0593225	1.02e-18	0.112712	0.0607627	0.0636036	0.0636036	0.581233	0.850139	20	1.12(0.99 - 1.26)
cg08168431	PARS2	1	55230707	rs1180942	1	55231955	T	C	0.422465	-0.0012031	0.019449	0.950675	-0.390012	0.0323144	1.53e-33	0.00308478	0.0498684	0.950676	0.950676	0.994262	0.129227	20	1.00(0.91 - 1.11)
cg08170427	TOP1MT	8	144410815	rs72695727	8	144328150	A	G	0.305169	0.0122952	0.0213294	0.564315	0.317306	0.0350968	1.55e-19	0.0387487	0.0673568	0.565105	0.565105	0.923879	0.0418903	20	1.04(0.91 - 1.19)
cg08181402	C16orf91	16	1479446	rs8061842	16	1477473	A	G	0.171968	-0.0667753	0.0290758	0.021642	1.08874	0.0330669	9.54e-238	-0.0613327	0.0267708	0.0219618	0.124479	0.399213	0.469363	20	0.94(0.89 - 0.99)
cg08182160	PDE2A	11	72385307	rs932074	11	72365663	C	G	0.484095	0.0249795	0.0196265	0.203109	-0.20063	0.0319217	3.28e-10	-0.124505	0.09981	0.212242	0.212242	0.775035	0.346801	20	0.88(0.73 - 1.07)
cg08183303	NME4	16	447934	rs763150	16	442657	C	A	0.382704	-0.0260208	0.0192926	0.177419	0.428829	0.0322397	2.28e-40	-0.0606787	0.0452197	0.17964	0.239489	0.746764	0.431565	20	0.94(0.86 - 1.03)
cg08195983	FHIT	3	61235829	rs12498118	3	61218506	C	G	0.0467197	0.0723989	0.0427227	0.0901468	0.537574	0.0785151	7.55e-12	0.134677	0.0818713	0.0999726	0.0999726	0.66233	0.846927	13	1.14(0.97 - 1.34)
cg08223225	FHIT	3	60994171	rs6788916	3	60935750	G	A	0.27833	-0.0115997	0.0230645	0.615017	-0.285955	0.0383608	9.03e-14	0.0405648	0.0808412	0.61582	0.761103	0.933524	0.887895	20	1.04(0.89 - 1.22)
cg08223235	BCL2	18	60903834	rs3810027	18	60903978	G	C	0.345924	-0.00506505	0.0197465	0.797562	-0.277025	0.0340317	3.95e-16	0.0182838	0.0713161	0.79766	0.79766	0.96863	0.0743102	16	1.02(0.89 - 1.17)
cg08240373	NUDT2	9	34329106	rs10758253	9	34317367	A	G	0.146123	-0.0117523	0.0248437	0.636178	-0.808717	0.0419747	1.02e-82	0.014532	0.0307291	0.636279	0.237913	0.938748	0.746372	20	1.01(0.96 - 1.08)
cg08241330	ABAT	16	8806663	rs59173435	16	8804329	T	C	0.254473	0.00973937	0.0207214	0.638344	-0.771212	0.0355056	1.3e-104	-0.0126287	0.0268749	0.638423	0.283647	0.938935	0.60616	20	0.99(0.94 - 1.04)
cg08257088	TRAP1	16	3726052	rs117036567	16	3708316	G	C	0.0616302	-0.0145624	0.0365612	0.690408	0.632671	0.0624483	4.02e-24	-0.0230173	0.0578333	0.690634	0.690634	0.949805	0.876508	20	0.98(0.87 - 1.09)
cg08257293	BCL2L1	20	30308440	rs6058460	20	30363071	A	G	0.234592	0.0135784	0.0207603	0.513076	0.443691	0.0402636	3.07e-28	0.0306033	0.0468724	0.513816	0.513816	0.912162	0.697005	20	1.03(0.94 - 1.13)
cg08259313	NSUN4	1	46806025	rs6662982	1	46877180	A	G	0.285288	-0.0177387	0.0206156	0.389541	0.310969	0.0353936	1.55e-18	-0.0570434	0.0666119	0.391802	0.391802	0.872959	0.383196	20	0.94(0.83 - 1.08)
cg08260245	CPT1B	22	51016501	rs131758	22	51017082	T	A	0.383698	-0.0107985	0.0204776	0.597963	-0.509605	0.0321041	9.67e-57	0.02119	0.0402055	0.598165	0.97043	0.929448	0.666103	20	1.02(0.94 - 1.11)
cg08278892	RDH13	19	55574619	rs1671218	19	55554399	C	T	0.33996	-0.0185662	0.0210003	0.376646	0.450421	0.0342465	1.65e-39	-0.0412197	0.046729	0.377722	0.575504	0.866329	0.0846016	20	0.96(0.88 - 1.05)
cg08280787	SUCLA2	13	48575775	rs9595837	13	48632944	G	A	0.173956	-0.00222396	0.027702	0.936013	-0.491405	0.0425985	8.71e-31	0.00452572	0.0563744	0.936015	0.990667	0.991295	0.387429	20	1.00(0.90 - 1.12)
cg08289839	CARS2	13	111318640	rs2986090	13	111309617	T	C	0.200795	-0.0167551	0.0249453	0.501791	0.286631	0.0397999	5.94e-13	-0.0584554	0.0874071	0.503641	0.503641	0.908963	0.122631	20	0.94(0.79 - 1.12)
cg08290072	ABCB6	2	220083701	rs2891733	2	220135208	C	T	0.0974155	0.0587745	0.044006	0.181679	0.488507	0.0509094	8.34e-22	0.120314	0.090951	0.185886	0.185886	0.753947	0.125306	20	1.13(0.94 - 1.35)
cg08308162	TMEM186	16	8889244	rs8275	16	8877832	T	C	0.152087	-0.00418781	0.0269921	0.876703	-0.774978	0.0452423	8.94e-66	0.00540378	0.0348309	0.876709	0.983715	0.982499	0.49147	20	1.01(0.94 - 1.08)
cg08316009	ACSF3	16	89165765	rs11076765	16	89164208	C	T	0.217694	-0.0114757	0.0227468	0.613912	0.325604	0.0394034	1.42e-16	-0.0352443	0.0699903	0.614571	0.614571	0.932832	0.562428	20	0.97(0.84 - 1.11)
cg08317133	MACROD1	11	63871228	rs660070	11	63863405	G	A	0.209742	-0.00720079	0.0221727	0.745363	0.201816	0.0360852	2.23e-08	-0.0356801	0.110051	0.745777	0.745777	0.959926	0.242296	16	0.96(0.78 - 1.20)
cg08318365	TRMT61B	2	29093905	rs11127189	2	28992020	T	G	0.416501	-0.0121695	0.0193584	0.529584	-0.441912	0.0320314	2.69e-43	0.0275383	0.0438515	0.53001	0.414822	0.914589	0.505684	20	1.03(0.94 - 1.12)
cg08318506	PDHX	11	34938348	rs3763929	11	34938935	G	A	0.117296	0.0315758	0.0292251	0.279949	0.285938	0.0509922	2.05e-08	0.110429	0.104088	0.288726	0.288726	0.823516	0.677154	17	1.12(0.91 - 1.37)
cg08331981	NDUFA13	19	19626599	rs8102502	19	19652746	C	T	0.175944	-0.0202824	0.0298733	0.497171	-0.35623	0.0411097	4.5e-18	0.0569363	0.0841167	0.498487	0.498487	0.907593	0.434494	20	1.06(0.90 - 1.25)
cg08346232	NT5DC3	12	104235326	rs12815289	12	104255219	G	A	0.311133	0.00930416	0.019883	0.639824	0.266421	0.0353582	4.89e-14	0.0349228	0.0747738	0.640467	0.640467	0.93918	0.121754	16	1.04(0.89 - 1.20)
cg08362144	AGPAT4	6	161558085	rs3822853	6	161555903	T	C	0.107356	0.0521707	0.0330091	0.113994	0.47698	0.0509525	7.88e-21	0.109377	0.0701838	0.119129	0.119129	0.689261	0.963282	20	1.12(0.97 - 1.28)
cg08362308	SPG7	16	89608209	rs457372	16	89608235	A	G	0.377734	0.0416344	0.0199739	0.0371201	-0.704233	0.0326108	2e-103	-0.0591202	0.0284945	0.0380053	0.0705707	0.492674	0.327157	20	0.94(0.89 - 1.00)
cg08376824	CRLS1	20	5987738	rs73603059	20	6013041	C	T	0.129225	-0.0175159	0.0298583	0.557449	-0.791193	0.0483997	4.56e-60	0.0221386	0.0377626	0.557703	0.290649	0.921228	0.631335	20	1.02(0.95 - 1.10)
cg08389266	CYP11B1	8	143955181	rs6431	8	143993765	G	A	0.406561	-0.0206191	0.0197764	0.297128	0.314792	0.0328402	9.2e-22	-0.0655007	0.0631943	0.29997	0.29997	0.830612	0.210764	20	0.94(0.83 - 1.06)
cg08442064	NMNAT3	3	139394779	rs10935341	3	139396758	G	A	0.446322	-0.0101787	0.019336	0.598602	-0.379957	0.0331225	1.84e-30	0.0267891	0.0509435	0.598986	0.598986	0.929565	0.266424	20	1.03(0.93 - 1.14)
cg08481491	ALDH1L1	3	125900108	rs9825571	3	125900161	G	A	0.407555	0.00692784	0.0195297	0.722789	-0.761663	0.0304514	4.48e-138	-0.00909568	0.0256434	0.722816	0.631278	0.955962	0.172015	20	0.99(0.94 - 1.04)
cg08490624	ADHFE1	8	67348888	rs4737796	8	67344690	T	C	0.0626243	0.0126889	0.0318277	0.690133	0.871537	0.0556421	2.7e-55	0.0145592	0.0365309	0.690228	0.716753	0.949786	0.874439	20	1.01(0.94 - 1.09)
cg08514558	PPIF	10	81106712	rs10762859	10	81103370	A	T	0.49503	0.0367871	0.0193341	0.057079	0.655242	0.0317751	1.77e-94	0.0561428	0.0296322	0.0581378	0.0906165	0.567974	0.597974	20	1.06(1.00 - 1.12)
cg08515264	ALDH1L1	3	125878062	rs115986864	3	125905367	G	C	0.0387674	-0.0370355	0.051699	0.473764	-1.69165	0.0747679	2.44e-113	0.0218931	0.0305766	0.473986	0.691565	0.902605	0.585512	20	1.02(0.96 - 1.09)
cg08523029	HINT1	5	130500466	rs7734432	5	130505171	T	G	0.220676	0.00763931	0.0215839	0.723387	-0.932242	0.0380145	8.33e-133	-0.00819456	0.0231551	0.723415	0.000268321	0.956218	0.000311937	20	0.99(0.95 - 1.04)
cg08526319	TMEM70	8	74888271	rs7838336	8	74896677	C	T	0.168986	-0.0042368	0.02777	0.878739	-0.491738	0.0433918	9.06e-30	0.00861597	0.0564783	0.87875	0.87875	0.982902	0.357153	20	1.01(0.90 - 1.13)
cg08538976	ALDH4A1	1	19229774	rs9426727	1	19214597	G	A	0.0397614	-0.0124699	0.0553908	0.821881	-0.556442	0.0921917	1.58e-09	0.0224101	0.0996138	0.822003	0.822003	0.971999	0.558173	3	1.02(0.84 - 1.24)
cg08545169	NDUFS2	1	161169143	rs1136207	1	161183516	T	C	0.139165	-0.00333012	0.0310731	0.914654	0.902442	0.0461275	3.13e-85	-0.00369012	0.0344328	0.914655	0.14562	0.986873	0.957866	20	1.00(0.93 - 1.07)
cg08577424	ACAD10	12	112123256	rs642898	12	112141233	G	A	0.259443	0.00757685	0.0219984	0.730525	-0.939058	0.0321796	3.3e-187	-0.00806856	0.0234277	0.730543	0.899967	0.957338	0.994655	20	0.99(0.95 - 1.04)
cg08597832	TOP1MT	8	144416327	rs34858080	8	144421758	A	C	0.0785288	0.0284575	0.0378913	0.452635	1.05416	0.0561929	1.61e-78	0.0269955	0.0359734	0.452997	0.0498908	0.896878	0.375554	20	1.03(0.96 - 1.10)
cg08616681	RHOT2	16	718778	rs11866949	16	716273	C	T	0.116302	0.0166807	0.0275218	0.544455	0.91787	0.0492794	1.98e-77	0.0181733	0.0300003	0.544668	0.632661	0.918934	0.127883	20	1.02(0.96 - 1.08)
cg08640252	NME3	16	1820949	rs2575329	16	1819433	G	A	0.430417	0.0190173	0.0192444	0.323055	-0.551918	0.0318095	1.95e-67	-0.0344567	0.0349247	0.323839	0.164897	0.841486	0.244495	20	0.97(0.90 - 1.03)
cg08675664	ALDH7A1	5	125930870	rs115920015	5	125848546	A	G	0.0318091	0.0200576	0.0457663	0.661197	0.742579	0.0841389	1.09e-18	0.0270107	0.0617075	0.661588	0.143214	0.942685	0.585183	18	1.03(0.91 - 1.16)
cg08690876	CYB5R3	22	43040721	rs1109585	22	43040921	C	T	0.49006	-0.00499805	0.0192589	0.795235	-0.617065	0.0309365	1.62e-88	0.00809972	0.0312132	0.795252	0.625377	0.968237	0.656566	20	1.01(0.95 - 1.07)
cg08693337	NT5M	17	17208921	rs117903664	17	17199031	C	A	0.124254	0.0164878	0.0321635	0.608214	0.774277	0.050484	4.32e-53	0.0212944	0.0415632	0.608414	0.695958	0.931498	0.888515	20	1.02(0.94 - 1.11)
cg08702413	ALDH7A1	5	125931275	rs11960347	5	125945742	C	T	0.0775348	-0.0493906	0.0369545	0.181378	1.392	0.0562063	2.09e-135	-0.0354818	0.0265864	0.182013	0.473674	0.74898	0.129668	20	0.97(0.92 - 1.02)
cg08730070	COMT	22	19938378	rs13306278	22	19929027	T	C	0.151093	-0.00144557	0.0315938	0.963506	-0.370799	0.0464548	1.44e-15	0.00389853	0.0852061	0.963506	0.963506	0.996176	0.958409	20	1.00(0.85 - 1.19)
cg08752433	PPTC7	12	111016566	rs11065687	12	111075823	T	C	0.324056	-0.00751158	0.0213613	0.725105	0.194834	0.0350486	2.71e-08	-0.0385537	0.109857	0.725631	0.725631	0.95684	0.801001	20	0.96(0.78 - 1.19)
cg08790734	PRDX5	11	64084599	rs4930698	11	64085063	C	G	0.0626243	0.0863174	0.0483255	0.0740723	1.05162	0.0679435	4.89e-54	0.08208	0.0462582	0.0759985	0.473225	0.614918	0.793151	20	1.09(0.99 - 1.19)
cg08808571	QDPR	4	17513338	rs7661303	4	17518920	T	C	0.239563	0.00392029	0.0233755	0.866812	0.827179	0.0344444	1.94e-127	0.00473935	0.02826	0.866815	0.258869	0.981197	0.110105	20	1.00(0.95 - 1.06)
cg08815677	NDUFA13	19	19629325	rs35156688	19	19514029	T	G	0.0387674	0.0272564	0.0426493	0.52277	-0.683744	0.0762527	3.05e-19	-0.0398635	0.0625343	0.523822	0.523822	0.912958	0.572243	20	0.96(0.85 - 1.09)
cg08830576	C16orf91	16	1480302	rs12935737	16	1504437	T	C	0.0874751	-0.0265931	0.0398613	0.504682	-0.356142	0.0532035	2.17e-11	0.0746698	0.11248	0.506785	0.243152	0.910273	0.874641	20	1.08(0.86 - 1.34)
cg08834902	ABAT	16	8806690	rs59173435	16	8804329	T	C	0.254473	0.00973937	0.0207214	0.638344	-0.762089	0.0353211	3.02e-103	-0.0127798	0.0271967	0.638424	0.332375	0.938935	0.628148	20	0.99(0.94 - 1.04)
cg08841257	MSRA	8	10191002	rs11774474	8	10192377	C	G	0.399602	0.00500168	0.020833	0.810265	-0.516743	0.0328894	1.26e-55	-0.00967924	0.0403207	0.810287	0.343093	0.969473	0.861872	20	0.99(0.92 - 1.07)
cg08845973	SPG7	16	89592071	rs11642231	16	89608702	A	G	0.350895	-0.0103341	0.0193966	0.594187	0.636373	0.0322665	1.38e-86	-0.0162391	0.030491	0.594321	0.184425	0.928985	0.0326316	20	0.98(0.93 - 1.04)
cg08850438	SPG7	16	89609646	rs62070317	16	89572543	A	C	0.027833	-0.0665541	0.0520746	0.201231	-1.29784	0.104084	1.1e-35	0.0512807	0.0403343	0.203589	0.0198611	0.768537	0.115763	20	1.05(0.97 - 1.14)
cg08859206	SCP2	1	53392774	rs12405280	1	53423528	G	T	0.361829	-0.0278918	0.0197073	0.15698	1.02932	0.0256984	0	-0.0270972	0.0191578	0.157239	0.0709715	0.721931	0.536095	20	0.97(0.94 - 1.01)
cg08866695	ACACB	12	109596187	rs34273	12	109601760	A	G	0.296223	-0.0111289	0.0206713	0.590319	-0.398479	0.0346996	1.59e-30	0.0279284	0.0519324	0.590726	0.0672676	0.92794	0.19277	20	1.03(0.93 - 1.14)
cg08888553	C16orf91	16	1480453	rs742410	16	1499704	C	T	0.0914513	-0.0294995	0.0399314	0.460056	-0.479701	0.0514758	1.17e-20	0.0614956	0.0835034	0.46146	0.574834	0.899111	0.872113	20	1.06(0.90 - 1.25)
cg08909806	TSPO	22	43548696	rs138910	22	43550055	T	C	0.284294	0.0147847	0.0223723	0.50871	-0.761098	0.0348736	1.36e-105	-0.0194255	0.0294082	0.508904	0.874022	0.910761	0.125187	20	0.98(0.93 - 1.04)
cg08918020	COX4I2	20	30225706	rs6088856	20	30226543	G	C	0.209742	0.0347425	0.0216947	0.109282	-0.408921	0.0417097	1.08e-22	-0.0849615	0.0537567	0.113997	0.388853	0.682341	0.113139	20	0.92(0.83 - 1.02)
cg08923669	MRPL28	16	420230	rs1573735	16	423696	C	T	0.487078	0.013003	0.0193964	0.502614	0.837799	0.0287292	5.9e-187	0.0155204	0.0231577	0.502727	0.38736	0.908575	0.200544	20	1.02(0.97 - 1.06)
cg08929083	ACOT13	6	24667340	rs74925745	6	24674793	T	C	0.11829	-0.0347238	0.0325873	0.286621	-0.470903	0.0500914	5.41e-21	0.0737388	0.0696449	0.289699	0.289699	0.823923	0.556538	20	1.08(0.94 - 1.23)
cg08929390	NDUFA4	7	10979341	rs1616965	7	10979396	A	G	0.425447	0.00353002	0.0195315	0.856576	0.212912	0.0318064	2.17e-11	0.0165797	0.0917685	0.856627	0.856627	0.979293	0.672206	20	1.02(0.85 - 1.22)
cg08941639	HSDL1	16	84175005	rs13330770	16	84178647	G	A	0.426441	-0.018447	0.0191321	0.33495	-0.862864	0.028555	1.39e-200	0.0213788	0.0221841	0.335196	0.971908	0.84828	0.639326	20	1.02(0.98 - 1.07)
cg08942192	SLC25A24	1	108735334	rs61799378	1	108742130	C	T	0.243539	-0.021343	0.0213411	0.317267	-0.693866	0.0343031	5.61e-91	0.0307596	0.0307944	0.317858	0.435487	0.83824	0.388084	20	1.03(0.97 - 1.10)
cg08954856	BIK	22	43506306	rs4988374	22	43506753	A	C	0.267396	-0.0316705	0.0233203	0.174443	-0.228535	0.0375076	1.11e-09	0.138581	0.104547	0.184993	0.184993	0.752637	0.167303	20	1.15(0.94 - 1.41)
cg08979515	ABHD10	3	111697575	rs2289598	3	111697867	C	T	0.217694	0.0574604	0.0244276	0.018659	1.05993	0.0349348	3.37e-202	0.0542114	0.0231156	0.019015	0.145952	0.376594	0.559329	20	1.06(1.01 - 1.10)
cg08987251	GOT2	16	58769104	rs141521179	16	58816392	C	T	0.427435	-0.0270191	0.0192474	0.160385	-0.198129	0.0326053	1.23e-09	0.136371	0.0997042	0.171388	0.171388	0.739179	0.842461	18	1.15(0.94 - 1.39)
cg09001440	CA5A	16	87952767	rs4843742	16	87976479	A	G	0.241551	0.02058	0.0201701	0.307576	0.402027	0.0386279	2.29e-25	0.0511906	0.0504115	0.309889	0.714734	0.834913	0.610798	20	1.05(0.95 - 1.16)
cg09043403	AGPAT4	6	161648811	rs12524665	6	161616293	T	C	0.111332	-0.00992789	0.0357378	0.781167	-0.314785	0.047584	3.71e-11	0.0315387	0.113631	0.781355	0.781355	0.964852	0.163188	20	1.03(0.83 - 1.29)
cg09049660	PANK2	20	3869033	rs73084505	20	3856874	T	C	0.189861	-0.0119866	0.025688	0.64077	0.841658	0.041788	3.22e-90	-0.0142416	0.0305289	0.64086	0.50215	0.939184	0.90665	20	0.99(0.93 - 1.05)
cg09053611	NDUFA5	7	123196675	rs6466876	7	123251054	T	C	0.295229	-0.0158238	0.0223076	0.47811	0.297828	0.0348152	1.18e-17	-0.0531307	0.075158	0.479617	0.705584	0.903313	0.191199	20	0.95(0.82 - 1.10)
cg09055489	MRPS10	6	42175018	rs3199638	6	42175221	A	G	0.362823	-0.0096887	0.0211315	0.646596	0.221046	0.0317241	3.22e-12	-0.0438312	0.0958046	0.647307	0.647307	0.940098	0.525974	18	0.96(0.79 - 1.15)
cg09058554	SLC25A33	1	9600721	rs56026893	1	9642329	T	C	0.171968	-0.0446517	0.0235868	0.0583472	0.60996	0.0434301	8.31e-45	-0.0732044	0.0390191	0.0606397	0.149077	0.573926	0.457663	20	0.93(0.86 - 1.00)
cg09063149	THEM4	1	151882779	rs113621934	1	151896887	A	G	0.028827	0.0621637	0.0689855	0.367528	0.895456	0.0999723	3.34e-19	0.0694213	0.0774284	0.369939	0.541607	0.863125	0.93448	20	1.07(0.92 - 1.25)
cg09070378	NDUFS2	1	161183762	rs2070901	1	161185058	T	G	0.269384	0.0482917	0.0212781	0.0232349	-0.408658	0.0356453	1.99e-30	-0.118171	0.0530787	0.0259911	0.0669179	0.424945	0.356965	20	0.89(0.80 - 0.99)
cg09085698	LYRM4	6	5261316	rs13191012	6	5261292	A	G	0.252485	0.0210852	0.0233606	0.36674	-0.922909	0.0322824	9.31e-180	-0.0228465	0.0253245	0.366979	0.0668301	0.862795	0.0387765	20	0.98(0.93 - 1.03)
cg09100940	HSD17B8	6	33172902	rs2229785	6	33141161	A	G	0.272366	-0.0125554	0.0209745	0.549438	-0.52487	0.0341231	2.17e-53	0.023921	0.0399916	0.54974	0.00330082	0.919741	5.89e-05	20	1.02(0.95 - 1.11)
cg09106728	CAT	11	34464477	rs10488736	11	34489252	T	C	0.306163	0.0349547	0.0269471	0.194576	-0.632396	0.0331185	2.78e-81	-0.0552735	0.0427093	0.195604	0.719391	0.761765	0.485048	20	0.95(0.87 - 1.03)
cg09117448	COX6A2	16	31439393	rs2454909	16	31410948	T	C	0.122266	-0.0181057	0.0278365	0.515414	-0.72265	0.0430035	2.26e-63	0.0250546	0.0385489	0.515729	0.757582	0.912309	0.815972	20	1.03(0.95 - 1.11)
cg09125316	COX19	7	1015418	rs10275585	7	1017339	T	C	0.499006	-0.00300949	0.0191936	0.875405	-0.328468	0.0315201	1.99e-25	0.00916219	0.0584402	0.875419	0.985029	0.982499	0.289439	20	1.01(0.90 - 1.13)
cg09128567	ECHDC2	1	53387203	rs11206056	1	53444836	C	T	0.369781	-0.0269737	0.0195644	0.167983	0.329292	0.0316935	2.76e-25	-0.0819143	0.0599344	0.171709	0.171709	0.739614	0.569418	20	0.92(0.82 - 1.04)
cg09159004	ACSF3	16	89165752	rs4782331	16	89164540	G	A	0.218688	-0.0115812	0.0227388	0.610532	0.706556	0.0386501	1.18e-74	-0.016391	0.0321951	0.61067	0.892605	0.931735	0.433285	20	0.98(0.92 - 1.05)
cg09181644	UCP1	4	141490428	rs140791373	4	141441058	A	G	0.286282	-0.0170192	0.0215711	0.430123	0.259886	0.036012	5.33e-13	-0.0654871	0.0834966	0.432859	0.432859	0.890327	0.0252569	20	0.94(0.80 - 1.10)
cg09182533	MACROD1	11	63775071	rs504060	11	63775566	A	T	0.397614	0.00832967	0.0194117	0.667846	-0.280953	0.032347	3.77e-18	-0.0296479	0.0691766	0.668227	0.668227	0.943698	0.21953	20	0.97(0.85 - 1.11)
cg09221482	AGPAT4	6	161557754	rs150720261	6	161565967	T	C	0.0626243	0.055154	0.0395514	0.16317	-0.435448	0.0628212	4.16e-12	-0.12666	0.092649	0.171595	0.341914	0.739566	0.444612	20	0.88(0.73 - 1.06)
cg09238666	TK2	16	66584358	rs725131	16	66585710	G	C	0.135189	-0.0622975	0.0311589	0.0455707	-0.711174	0.0493375	4.2e-47	0.0875981	0.0442328	0.0476598	0.0863359	0.531976	0.0859019	20	1.09(1.00 - 1.19)
cg09263116	BIK	22	43505892	rs4988372	22	43506635	T	C	0.125249	-0.00442498	0.0318313	0.88944	-0.669144	0.0477108	1.1e-44	0.0066129	0.0475725	0.889445	0.536907	0.983917	0.341245	20	1.01(0.92 - 1.11)
cg09264377	ACP6	1	147143246	rs4950469	1	147156807	G	A	0.201789	-0.0154057	0.0230697	0.504268	-0.299163	0.0438621	9.07e-12	0.0514961	0.0774829	0.506299	0.506299	0.910079	0.813789	18	1.05(0.90 - 1.23)
cg09273516	ACOT7	1	6454339	rs55945329	1	6433691	G	A	0.0695825	-0.0165709	0.0401031	0.679455	0.36813	0.0669339	3.8e-08	-0.0450137	0.109244	0.680306	0.680306	0.94734	0.30604	20	0.96(0.77 - 1.18)
cg09274113	HAGH	16	1875967	rs11863172	16	1909083	G	C	0.193837	-0.00844093	0.0248048	0.733635	-0.243492	0.0398599	1e-09	0.0346661	0.102029	0.734032	0.734032	0.957503	0.122019	20	1.04(0.85 - 1.26)
cg09282946	TSPO	22	43551751	rs138908	22	43548155	G	T	0.372763	0.0211746	0.0198254	0.285496	-0.612143	0.0309878	7.36e-87	-0.034591	0.0324342	0.286199	0.16494	0.822	0.831078	20	0.97(0.91 - 1.03)
cg09284708	MOCS1	6	39901897	rs75773116	6	39904491	G	A	0.0168986	0.166575	0.127553	0.191577	-1.69917	0.148521	2.62e-30	-0.0980332	0.0755553	0.194459	0.194459	0.761208	0.42302	19	0.91(0.78 - 1.05)
cg09293387	AGPAT5	8	6565827	rs71525762	8	6580776	C	T	0.0308151	0.00434056	0.0471917	0.926716	-0.439253	0.0710844	6.44e-10	-0.00988169	0.107448	0.926724	0.926724	0.989494	0.542583	19	0.99(0.80 - 1.22)
cg09300856	NAGS	17	42083686	rs228771	17	42084097	G	C	0.4334	0.0285377	0.0204642	0.163161	-0.229483	0.0323628	1.33e-12	-0.124356	0.0908832	0.171215	0.171215	0.738894	0.861902	20	0.88(0.74 - 1.06)
cg09304653	AGK	7	141251275	rs35677302	7	141277218	T	C	0.0168986	0.0102077	0.0849405	0.904345	-0.953735	0.0922395	4.66e-25	-0.0107029	0.0890669	0.904351	0.904351	0.984875	0.471466	13	0.99(0.83 - 1.18)
cg09305577	STARD7	2	96874663	rs180921462	2	96559228	G	A	0.0308151	-0.0738097	0.072869	0.311103	-0.557744	0.0969752	8.85e-09	0.132336	0.13266	0.318494	0.318494	0.838245	0.91714	15	1.14(0.88 - 1.48)
cg09307985	COX7A1	19	36643070	rs35813323	19	36682766	G	A	0.0616302	-0.00157108	0.0331351	0.962183	-0.419284	0.0658851	1.97e-10	0.00374705	0.07903	0.962184	0.962184	0.996161	0.708019	20	1.00(0.86 - 1.17)
cg09318921	QDPR	4	17490309	rs2597778	4	17508754	C	T	0.287276	0.00590699	0.0230057	0.797362	-0.540345	0.0337628	1.2e-57	-0.0109319	0.0425814	0.797388	0.956174	0.96863	0.215096	20	0.99(0.91 - 1.08)
cg09339476	ACCS	11	44087396	rs2074038	11	44087989	T	G	0.120278	0.0369807	0.0345999	0.285156	-0.842381	0.0516605	8.93e-60	-0.0439002	0.0411621	0.286188	0.602426	0.822	0.582568	20	0.96(0.88 - 1.04)
cg09363068	COX19	7	1004748	rs13228763	7	1004248	C	G	0.186879	-0.00738252	0.0263949	0.779712	0.98325	0.0347655	5.7e-176	-0.00750829	0.0268459	0.779722	0.365971	0.9645	0.286589	20	0.99(0.94 - 1.05)
cg09384766	ACSF3	16	89160679	rs9938075	16	89160452	A	G	0.279324	-0.00182823	0.0216214	0.932614	0.226737	0.0378055	2e-09	-0.00806321	0.0953684	0.932621	0.932621	0.990675	0.258096	15	0.99(0.82 - 1.20)
cg09427016	ACSF3	16	89167018	rs36099289	16	89164974	A	C	0.135189	0.0159996	0.0305172	0.600083	-0.758726	0.0490576	5.88e-54	-0.0210874	0.0402447	0.600292	0.713078	0.929587	0.654015	20	0.98(0.90 - 1.06)
cg09462576	MRPL55	1	228297873	rs1620734	1	228297613	G	A	0.0616302	0.0590615	0.03113	0.0577945	0.563469	0.0594696	2.67e-21	0.104818	0.0563438	0.0628397	0.0628397	0.579036	0.958051	20	1.11(0.99 - 1.24)
cg09473613	HMGCL	1	24152604	rs7514394	1	24100223	C	T	0.407555	-0.00790423	0.0193275	0.682567	-0.567491	0.031361	3.46e-73	0.0139284	0.0340665	0.682643	0.300364	0.947603	0.274397	20	1.01(0.95 - 1.08)
cg09483904	HSD17B8	6	33172551	rs16869652	6	33851173	A	G	0.0914513	0.0179839	0.0378814	0.634971	0.360205	0.0594786	1.4e-09	0.0499269	0.105489	0.636006	0.636006	0.938748	0.142086	7	1.05(0.85 - 1.29)
cg09490603	CYP11A1	15	74658166	rs118105762	15	74665618	T	G	0.0328032	0.0197475	0.0963739	0.837646	0.921689	0.104022	7.96e-19	0.0214253	0.10459	0.837689	0.915274	0.974907	0.178963	20	1.02(0.83 - 1.25)
cg09513469	ACOT7	1	6421502	rs74049522	1	6337052	A	C	0.0298211	-0.128426	0.076983	0.0952684	-0.487824	0.0886635	3.76e-08	0.263263	0.164904	0.110385	0.110385	0.677275	0.477582	20	1.30(0.94 - 1.80)
cg09533205	COQ10B	2	198318206	rs1456521	2	199772351	T	C	0.0178926	0.0158811	0.0871506	0.855405	0.746703	0.118432	2.88e-10	0.0212683	0.116763	0.855465	0.855465	0.978841	0.350543	11	1.02(0.81 - 1.28)
cg09540102	NME3	16	1822124	rs2575329	16	1819433	G	A	0.430417	0.0190173	0.0192444	0.323055	-0.893026	0.0285009	1.65e-215	-0.0212954	0.0215604	0.323296	0.49882	0.840888	0.244795	20	0.98(0.94 - 1.02)
cg09546802	PRELID2	5	145215546	rs1565437	5	145226391	C	T	0.027833	0.0124575	0.0427055	0.77051	-1.78785	0.125457	4.44e-46	-0.00696786	0.0238915	0.770557	0.770557	0.962553	0.834036	4	0.99(0.95 - 1.04)
cg09560549	SPG7	16	89573369	rs8060502	16	89589408	G	A	0.351889	-0.0070718	0.0193463	0.71471	0.385641	0.0339469	6.6e-30	-0.0183378	0.0501925	0.714851	0.1933	0.954462	0.0538116	20	0.98(0.89 - 1.08)
cg09579323	TARS2	1	150459698	rs1932934	1	150449195	G	A	0.408549	-0.00461043	0.0200937	0.818522	-0.476708	0.0327398	5.01e-48	0.00967139	0.0421562	0.818544	0.0831532	0.971557	0.0602951	20	1.01(0.93 - 1.10)
cg09610644	BDH1	3	197249274	rs62282550	3	197255173	A	G	0.188867	-0.0361802	0.0266397	0.174422	0.793827	0.0407557	1.7e-84	-0.0455769	0.0336401	0.175468	0.471998	0.742362	0.0144687	20	0.96(0.89 - 1.02)
cg09615056	C16orf91	16	1478718	rs7194498	16	1481152	C	G	0.176938	-0.0571689	0.0287051	0.0464156	0.508297	0.0391592	1.58e-38	-0.112471	0.057134	0.049004	0.188692	0.537236	0.527141	20	0.89(0.80 - 1.00)
cg09621438	SLC25A37	8	23385976	rs4872141	8	23384559	A	G	0.452286	-0.0211409	0.0191725	0.270171	0.20883	0.0320773	7.51e-11	-0.101235	0.0931169	0.276956	0.276956	0.816015	0.80479	20	0.90(0.75 - 1.08)
cg09655876	AGPAT4	6	161561066	rs150720261	6	161565967	T	C	0.0626243	0.055154	0.0395514	0.16317	-1.34344	0.0578595	2.93e-119	-0.0410544	0.0294935	0.163928	0.193881	0.731151	0.355968	20	0.96(0.91 - 1.02)
cg09676794	CLYBL	13	100310162	rs75564233	13	100294795	C	A	0.104374	0.00801284	0.0306474	0.793744	-0.498792	0.0525957	2.46e-21	-0.0160645	0.0614665	0.79382	0.386995	0.967896	0.0886131	20	0.98(0.87 - 1.11)
cg09677945	DNAJC15	13	43597657	rs9594864	13	43598189	T	A	0.253479	-0.0104257	0.0227197	0.646318	1.10479	0.0317138	6.85e-266	-0.0094368	0.0205665	0.646346	0.540821	0.940098	0.554591	20	0.99(0.95 - 1.03)
cg09686497	VPS13D	1	12567196	rs7554257	1	12567232	A	G	0.026839	-0.0830185	0.0514377	0.106536	-0.746158	0.0804745	1.83e-20	0.111261	0.0699733	0.111823	0.111823	0.679758	0.491642	4	1.12(0.97 - 1.28)
cg09743596	ACSF3	16	89180843	rs7201122	16	89167140	G	C	0.0656064	-0.107917	0.0578041	0.0619094	-0.408018	0.0582249	2.42e-12	0.264491	0.146612	0.0712284	0.0712284	0.60367	0.0930987	20	1.30(0.98 - 1.74)
cg09793057	GTPBP3	19	17448797	rs117419016	19	17443453	A	G	0.0228628	0.00281404	0.0879555	0.974477	1.01947	0.118834	9.57e-18	0.0027603	0.0862765	0.974477	0.974477	0.998229	0.162706	12	1.00(0.85 - 1.19)
cg09799873	NDUFA7	19	8385500	rs4147647	19	8386059	G	T	0.0437376	0.0371194	0.0584979	0.525727	-1.15537	0.0907164	3.73e-37	-0.0321277	0.050694	0.52624	0.780921	0.913503	0.561818	17	0.97(0.88 - 1.07)
cg09802308	PGAM5	12	133293889	rs11147050	12	133335243	C	G	0.410537	-0.0260047	0.0195474	0.183406	-0.185046	0.0314958	4.22e-09	0.140531	0.10831	0.194461	0.194461	0.761208	0.987865	20	1.15(0.93 - 1.42)
cg09812541	AKR7A2	1	19639438	rs2073098	1	19642326	A	G	0.312127	0.00164541	0.0210167	0.937597	-0.386855	0.034748	8.65e-29	-0.0042533	0.0543284	0.937598	0.996607	0.991417	0.155942	20	1.00(0.90 - 1.11)
cg09813248	ACADS	12	121164194	rs7308648	12	121144144	G	C	0.462227	-0.0173267	0.0193936	0.37163	0.462992	0.0308644	7.25e-51	-0.0374233	0.0419618	0.372477	0.0886392	0.863744	0.0383337	20	0.96(0.89 - 1.05)
cg09820729	MFN2	1	12039712	rs2236053	1	12040203	G	A	0.442346	0.0228593	0.0195138	0.241421	-0.217641	0.0328778	3.6e-11	-0.105032	0.0910534	0.248697	0.248697	0.795936	0.553245	20	0.90(0.75 - 1.08)
cg09830162	FAHD1	16	1889614	rs186941	16	1930088	T	C	0.170974	0.00765432	0.0221396	0.729546	-0.743985	0.0435543	2.03e-65	-0.0102883	0.0297642	0.729599	0.0207943	0.957338	0.214866	20	0.99(0.93 - 1.05)
cg09877117	BBC3	19	47735882	rs113304060	19	47590402	A	G	0.0864811	0.000753077	0.0363185	0.983457	0.475128	0.0577235	1.86e-16	0.001585	0.0764397	0.983457	0.932549	0.998626	0.336161	18	1.00(0.86 - 1.16)
cg09883798	MSRA	8	9951983	rs78181979	8	9908771	A	C	0.028827	-0.00209691	0.0571802	0.970747	-1.71018	0.105112	1.61e-59	0.00122614	0.0334354	0.970747	0.253134	0.997438	0.495093	20	1.00(0.94 - 1.07)
cg09896131	BID	22	18231825	rs8190289	22	18232768	A	G	0.0357853	-0.00751617	0.0472288	0.873556	-1.13195	0.102583	2.61e-28	0.00664004	0.0417279	0.873569	0.89257	0.982348	0.0920802	5	1.01(0.93 - 1.09)
cg09899215	LDHD	16	75150799	rs9927029	16	75172340	A	G	0.406561	0.00576597	0.019299	0.765115	0.210748	0.0333713	2.7e-10	0.0273595	0.091676	0.76537	0.76537	0.961699	0.70541	20	1.03(0.86 - 1.23)
cg09907170	BCL2L11	2	111877177	rs73954926	2	111877175	G	T	0.0705765	0.0332239	0.047584	0.485042	0.816196	0.0651452	5.19e-36	0.0407058	0.0583902	0.485719	0.485719	0.904679	0.445803	14	1.04(0.93 - 1.17)
cg09915092	ECHS1	10	135187482	rs4838721	10	135160950	C	T	0.189861	-0.00175814	0.026616	0.947333	-0.315526	0.0425715	1.25e-13	0.0055721	0.0843578	0.947335	0.728669	0.993608	0.891095	20	1.01(0.85 - 1.19)
cg09920268	ACCS	11	44105489	rs2074038	11	44087989	T	G	0.120278	0.0369807	0.0345999	0.285156	0.680613	0.0516488	1.18e-39	0.0543344	0.0510033	0.286735	0.557159	0.822188	0.577279	20	1.06(0.96 - 1.17)
cg09948192	GRPEL1	4	7069943	rs6825954	4	7074226	T	C	0.225646	-0.00317825	0.0234756	0.892307	-0.393737	0.0382045	6.62e-25	0.00807201	0.0596277	0.892316	0.536058	0.983929	0.67661	20	1.01(0.90 - 1.13)
cg09974041	MSRA	8	10273890	rs4521760	8	10274188	C	A	0.34493	0.00708115	0.0197379	0.719775	-0.307217	0.0327211	6.06e-21	-0.0230493	0.0642942	0.719971	0.757971	0.955443	0.820882	20	0.98(0.86 - 1.11)
cg09980384	PGS1	17	76380922	rs938348	17	76381021	T	C	0.497018	-0.0129091	0.019372	0.505169	0.210624	0.0320988	5.32e-11	-0.0612897	0.0924473	0.50735	0.50735	0.910316	0.938907	20	0.94(0.78 - 1.13)
cg09996840	SLC25A10	17	79680718	rs6565624	17	79677750	C	T	0.270378	-0.0234285	0.0229038	0.306351	1.08327	0.0329103	1.3e-237	-0.0216276	0.0211534	0.306584	0.696928	0.83371	0.593188	20	0.98(0.94 - 1.02)
cg10078415	ACSM3	16	20775011	rs3815020	16	20916757	G	T	0.135189	-0.0112761	0.0243055	0.642696	0.421705	0.0461408	6.27e-20	-0.0267393	0.0577105	0.643124	0.643124	0.939566	0.712876	20	0.97(0.87 - 1.09)
cg10083071	MTHFD1L	6	151347666	rs7746964	6	151350788	T	C	0.276342	-0.022662	0.0266314	0.394797	0.255528	0.0363942	2.2e-12	-0.0886869	0.104984	0.39824	0.39824	0.875824	0.163992	20	0.92(0.74 - 1.12)
cg10091053	SPG7	16	89603535	rs8059968	16	89589125	A	G	0.491054	0.0184489	0.0192702	0.338376	-0.379629	0.0323736	9.32e-32	-0.0485972	0.0509295	0.33998	0.33998	0.851168	0.00582844	20	0.95(0.86 - 1.05)
cg10098373	CPT1A	11	68550390	rs2924682	11	68550391	A	G	0.0477137	-0.0398429	0.0555354	0.473107	-2.6982	0.0361396	0	0.0147665	0.0205833	0.473128	0.344946	0.902122	0.460827	18	1.01(0.97 - 1.06)
cg10108402	MRPL38	17	73901394	rs55956362	17	73901294	T	G	0.291252	0.0265165	0.0238976	0.267176	-0.541796	0.0356889	4.72e-52	-0.0489419	0.0442258	0.268451	0.294724	0.812441	0.183035	20	0.95(0.87 - 1.04)
cg10122187	COMT	22	19938620	rs13306278	22	19929027	T	C	0.151093	-0.00144557	0.0315938	0.963506	-0.691393	0.0450587	3.87e-53	0.00209081	0.045696	0.963506	0.69863	0.996176	0.802543	20	1.00(0.92 - 1.10)
cg10131972	TXNRD2	22	19879787	rs3827289	22	19878752	T	A	0.301193	-0.0244623	0.0202541	0.227136	-0.461506	0.0348156	4.18e-40	0.0530054	0.0440688	0.229058	0.257853	0.78547	0.377906	20	1.05(0.97 - 1.15)
cg10140171	OAT	10	126107537	rs4144117	10	126107506	A	C	0.185885	0.0058629	0.0311547	0.85073	-0.242079	0.0408376	3.07e-09	-0.0242189	0.128761	0.850805	0.850805	0.977795	0.170643	10	0.98(0.76 - 1.26)
cg10140957	GOT2	16	58768477	rs9937713	16	58805825	C	T	0.305169	-0.0109074	0.01964	0.578644	0.206038	0.0349377	3.69e-09	-0.0529388	0.095744	0.580318	0.580318	0.92582	0.313527	20	0.95(0.79 - 1.14)
cg10153082	PITRM1	10	3190401	rs4880597	10	3196481	G	A	0.454274	-0.0168608	0.0191832	0.379436	-0.311583	0.0314007	3.31e-23	0.0541133	0.0618079	0.381298	0.381298	0.867646	0.738375	20	1.06(0.94 - 1.19)
cg10156586	ACSF3	16	89160039	rs4782471	16	89161610	A	G	0.264414	-0.00604923	0.0219121	0.782496	0.455133	0.0389905	1.75e-31	-0.0132911	0.0481579	0.782555	0.385124	0.965164	0.383963	20	0.99(0.90 - 1.08)
cg10158679	VARS2	6	30883074	rs3130985	6	31085356	T	C	0.0864811	0.195795	0.0321792	1.17e-09	0.617377	0.0422258	2.07e-48	0.31714	0.0564557	1.94e-08	4.42e-12	7.43e-06	8.44e-07	20	1.37(1.23 - 1.53)
cg10165864	PDK1	2	173419899	rs1920979	2	173344474	G	A	0.311133	0.0015189	0.0207581	0.94167	0.428766	0.0339483	1.44e-36	0.00354249	0.0484144	0.941671	0.802294	0.992512	0.256653	20	1.00(0.91 - 1.10)
cg10189774	LAP3	4	17578691	rs4698195	4	17569673	G	A	0.33996	-0.0128759	0.0209337	0.538502	-0.207712	0.0322462	1.18e-10	0.0619892	0.101241	0.540343	0.540343	0.917722	0.29788	20	1.06(0.87 - 1.30)
cg10215817	NSUN4	1	46806136	rs5013329	1	46815091	T	C	0.276342	-0.0242838	0.020459	0.235247	0.211409	0.0343859	7.84e-10	-0.114866	0.0985614	0.243845	0.243845	0.795936	0.516567	12	0.89(0.73 - 1.08)
cg10219093	ETFB	19	51869353	rs3786625	19	51869346	G	A	0.484095	0.0152803	0.0192868	0.428205	0.319237	0.0318426	1.18e-23	0.0478651	0.0606036	0.429642	0.429642	0.888192	0.512464	20	1.05(0.93 - 1.18)
cg10254690	OAT	10	126107861	rs1399930	10	126098354	G	A	0.365805	0.00528117	0.020486	0.796566	-0.289938	0.0335069	5.01e-18	-0.0182148	0.0706878	0.796654	0.972438	0.96863	0.33747	20	0.98(0.85 - 1.13)
cg10265258	ACSF3	16	89184591	rs36075163	16	89185117	C	T	0.413519	-0.0157625	0.0192667	0.413288	-0.861847	0.0289166	3.41e-195	0.0182892	0.0223635	0.413464	0.430838	0.8824	0.41166	20	1.02(0.97 - 1.06)
cg10292855	ABAT	16	8807018	rs59173435	16	8804329	T	C	0.254473	0.00973937	0.0207214	0.638344	-0.821188	0.0349155	2.59e-122	-0.0118601	0.0252385	0.638411	0.389894	0.938935	0.635455	20	0.99(0.94 - 1.04)
cg10306450	GLS2	12	56882479	rs12316930	12	56885816	G	C	0.316103	-0.0264947	0.0203116	0.192093	-0.201628	0.0353118	1.13e-08	0.131404	0.103333	0.203497	0.203497	0.768405	0.44548	11	1.14(0.93 - 1.40)
cg10309609	TOP1MT	8	144408081	rs6558349	8	144408942	C	T	0.232604	-0.0415661	0.0241484	0.0852005	0.360187	0.0371348	3.03e-22	-0.115401	0.0680915	0.0901138	0.240414	0.643746	0.0428753	20	0.89(0.78 - 1.02)
cg10329874	PC	11	66621442	rs2380760	11	66647431	C	T	0.286282	0.0421737	0.0213521	0.0482506	0.53456	0.0340187	1.22e-55	0.0788942	0.0402576	0.0500269	0.194606	0.542138	0.25659	20	1.08(1.00 - 1.17)
cg10341482	TIMM13	19	2425890	rs117518734	19	2451776	A	G	0.0487078	0.00426063	0.0441384	0.9231	0.557708	0.0791335	1.82e-12	0.00763953	0.0791499	0.923108	0.274186	0.98864	0.192456	20	1.01(0.86 - 1.18)
cg10354495	NFU1	2	69665232	rs35681682	2	69678079	C	T	0.409543	0.00522602	0.0193222	0.786801	-0.396488	0.0318874	1.71e-35	-0.0131808	0.0487449	0.78685	0.78685	0.966175	0.501321	20	0.99(0.90 - 1.09)
cg10375954	ACOT7	1	6419608	rs67984858	1	6340557	C	T	0.119284	0.0325442	0.0277912	0.241589	-0.387469	0.0530943	2.93e-13	-0.0839917	0.0726425	0.247585	0.439446	0.795936	0.765271	19	0.92(0.80 - 1.06)
cg10382835	MRPS10	6	42185730	rs10452607	6	42190446	A	G	0.204771	-0.0196267	0.0239794	0.413082	0.655693	0.0376467	6.13e-68	-0.0299328	0.0366115	0.413597	0.599882	0.8824	0.761143	20	0.97(0.90 - 1.04)
cg10385390	PARK7	1	8022505	rs75353960	1	7953453	T	C	0.122266	-0.0064018	0.0226138	0.777106	-0.39314	0.0481475	3.21e-16	0.0162838	0.0575555	0.777236	0.906472	0.963769	0.666503	20	1.02(0.91 - 1.14)
cg10432947	NAT8L	4	2062441	rs419193	4	2165220	C	T	0.124254	-0.05734	0.0327422	0.0799017	-0.930964	0.0550331	3.4e-64	0.0615921	0.0353582	0.0815177	0.237116	0.626729	0.610908	20	1.06(0.99 - 1.14)
cg10453148	ACSF3	16	89205542	rs11076770	16	89205510	C	T	0.152087	0.0116758	0.0307503	0.70417	0.704122	0.0444825	1.96e-56	0.0165821	0.0436844	0.704251	0.781871	0.952656	0.707981	20	1.02(0.93 - 1.11)
cg10457066	NAT8L	4	2065925	rs3135158	4	2066272	C	G	0.100398	-0.0590796	0.0393096	0.132857	-0.456909	0.0552549	1.35e-16	0.129303	0.0874431	0.139219	0.139219	0.708641	0.857025	20	1.14(0.96 - 1.35)
cg10459717	NSUN2	5	6633577	rs114952812	5	5930143	T	C	0.00497018	0.0226592	0.175948	0.897529	2.3405	0.181182	3.57e-38	0.00968134	0.075179	0.897534	0.897534	0.984321	0.0895513	10	1.01(0.87 - 1.17)
cg10471544	NME3	16	1820375	rs2575329	16	1819433	G	A	0.430417	0.0190173	0.0192444	0.323055	-0.222164	0.0324844	7.97e-12	-0.0856002	0.087522	0.328053	0.328053	0.843937	0.29606	20	0.92(0.77 - 1.09)
cg10475341	IDH3B	20	2644958	rs146773525	20	2524498	A	C	0.0198807	0.0145723	0.0717438	0.839044	-1.02746	0.113487	1.38e-19	-0.0141828	0.0698438	0.839085	0.978225	0.975326	0.223549	7	0.99(0.86 - 1.13)
cg10476962	TRAP1	16	3724846	rs12929402	16	3723832	T	G	0.367793	-0.0123668	0.0193158	0.522015	0.75335	0.0320708	5.13e-122	-0.0164157	0.0256494	0.522169	0.0972712	0.912541	0.615823	20	0.98(0.94 - 1.03)
cg10490842	CPT1B	22	51016604	rs131756	22	51021599	C	T	0.474155	-0.0023288	0.0193742	0.904324	-0.468205	0.0314069	2.94e-50	0.00497389	0.0413811	0.904327	0.963137	0.984875	0.931532	20	1.00(0.93 - 1.09)
cg10503334	BCO2	11	112046160	rs2115763	11	112051169	T	A	0.340954	0.0275554	0.0210628	0.190789	0.232286	0.0329026	1.67e-12	0.118627	0.0922199	0.198321	0.198321	0.763251	0.00219584	20	1.13(0.94 - 1.35)
cg10513709	BIK	22	43506327	rs6003010	22	43434116	G	A	0.084493	-0.0534581	0.0320412	0.0952329	0.310939	0.0545482	1.2e-08	-0.171925	0.10737	0.109324	0.109324	0.676164	0.379516	20	0.84(0.68 - 1.04)
cg10523679	ACADM	1	76189770	rs1251078	1	76189488	C	G	0.380716	-0.00203562	0.0196789	0.917612	1.1848	0.0219921	0	-0.00171812	0.0166096	0.917613	0.0800038	0.987298	0.506547	20	1.00(0.97 - 1.03)
cg10537193	PISD	22	32026975	rs2092905	22	31966274	T	C	0.225646	0.0276035	0.0246236	0.26228	-0.515221	0.0380387	8.52e-42	-0.0535761	0.0479558	0.26391	0.350455	0.808188	0.102203	20	0.95(0.86 - 1.04)
cg10543363	ECHDC3	10	11784253	rs55790558	10	11821218	T	C	0.33002	-0.0087242	0.0210506	0.678552	-0.390438	0.0328458	1.38e-32	0.0223446	0.0539481	0.678737	0.889247	0.946902	0.859458	20	1.02(0.92 - 1.14)
cg10553596	NEU4	2	242751847	rs2293764	2	242758179	T	C	0.161034	-0.0287563	0.0315236	0.361656	0.318849	0.0513734	5.42e-10	-0.0901878	0.0999289	0.366781	0.0557264	0.862744	NA	NA	0.91(0.75 - 1.11)
cg10554624	ECHDC2	1	53386618	rs11206055	1	53436632	T	A	0.370775	-0.027115	0.0195771	0.166041	0.296858	0.0333385	5.37e-19	-0.09134	0.0667407	0.171131	0.171131	0.738847	0.709702	20	0.91(0.80 - 1.04)
cg10590622	PDHA2	4	96760945	rs1076860	4	96760945	C	T	0.217694	-0.00967853	0.0270579	0.72057	1.66219	0.0218853	0	-0.00582276	0.0162786	0.720573	0.757602	0.955466	0.859333	20	0.99(0.96 - 1.03)
cg10593816	NDUFA12	12	95397809	rs249181	12	95403521	G	A	0.133201	0.0229195	0.0283305	0.418513	0.940349	0.0410934	6.83e-116	0.0243734	0.0301465	0.418803	0.69634	0.884166	0.306522	20	1.02(0.97 - 1.09)
cg10599571	MRPS6	21	35445161	rs2834330	21	35366219	G	A	0.166004	-0.033876	0.0299977	0.258777	0.245845	0.0430554	1.13e-08	-0.137794	0.124382	0.267936	0.267936	0.81171	0.138075	20	0.87(0.68 - 1.11)
cg10612274	MACROD1	11	63827432	rs11601577	11	63928574	T	C	0.17495	-0.0124606	0.0251058	0.619666	0.529925	0.0418557	9.76e-37	-0.0235139	0.0474126	0.619935	0.440223	0.934175	0.231785	20	0.98(0.89 - 1.07)
cg10622644	VPS13D	1	12538455	rs12095700	1	12585596	T	C	0.0576541	0.0201912	0.0475207	0.670915	0.61411	0.0736429	7.49e-17	0.0328788	0.0774818	0.671316	0.654504	0.944555	0.789832	20	1.03(0.89 - 1.20)
cg10627354	CBR3	21	37506434	rs9984009	21	37548099	A	G	0.474155	-0.0344834	0.0195393	0.0775936	-0.314642	0.0321465	1.27e-22	0.109596	0.0631016	0.0824198	0.0824198	0.628528	0.268302	20	1.12(0.99 - 1.26)
cg10651007	PLSCR3	17	7298519	rs8071437	17	7303545	A	G	0.17495	-0.00327631	0.026094	0.900082	0.539501	0.0476196	9.39e-30	-0.00607286	0.0483699	0.900088	0.900088	0.984498	0.575878	20	0.99(0.90 - 1.09)
cg10661769	VARS2	6	30881484	rs2233956	6	31081205	C	T	0.152087	0.170751	0.0292845	5.52e-09	0.225469	0.0386473	5.41e-09	0.757314	0.18363	3.72e-05	1.04e-05	0.00420071	0.000249452	20	2.13(1.49 - 3.06)
cg10665321	SLC25A42	19	19221392	rs4808905	19	19132759	C	T	0.253479	0.00049745	0.0210234	0.981122	0.40496	0.037019	7.48e-28	0.00122839	0.0519149	0.981123	0.941909	0.998436	0.935456	20	1.00(0.90 - 1.11)
cg10672681	ABHD10	3	111697537	rs9288933	3	111698898	T	C	0.219682	0.0574727	0.0244276	0.0186338	0.680361	0.0385375	9.4e-70	0.0844738	0.0362213	0.0196924	0.152446	0.382405	0.507318	20	1.09(1.01 - 1.17)
cg10699871	TXNRD2	22	19879696	rs3804047	22	19879637	G	A	0.302187	-0.0245298	0.0202654	0.226115	-0.291707	0.0346149	3.54e-17	0.0840906	0.0701848	0.230866	0.230866	0.786082	0.556558	19	1.09(0.95 - 1.25)
cg10702041	FASTK	7	150778818	rs2303942	7	150775306	A	G	0.459245	0.0151493	0.01923	0.430817	0.260483	0.0310032	4.4e-17	0.0581586	0.0741483	0.432832	0.432832	0.890327	0.815346	20	1.06(0.92 - 1.23)
cg10710218	ACOT11	1	55012989	rs11589310	1	55012881	T	C	0.242545	0.0149222	0.0215008	0.487663	0.224925	0.0404782	2.75e-08	0.0663429	0.0963336	0.491025	0.491025	0.905941	NA	NA	1.07(0.88 - 1.29)
cg10731256	NIT2	3	100054274	rs17279967	3	100054490	T	G	0.265408	0.0345957	0.0214369	0.106562	-0.804326	0.0341793	1.89e-122	-0.043012	0.0267146	0.107385	0.144183	0.672272	0.160159	20	0.96(0.91 - 1.01)
cg10732871	GPX4	19	1102675	rs1808194	19	1102323	A	G	0.5	0.0369076	0.0195414	0.0589337	0.727592	0.0293529	1.22e-135	0.0507257	0.0269355	0.0596694	0.012422	0.571565	0.0649189	20	1.05(1.00 - 1.11)
cg10760299	GATM	15	45669010	rs55885762	15	45633166	A	C	0.276342	-0.00235897	0.0206326	0.908975	1.01272	0.0313206	2.32e-229	-0.00232934	0.0203735	0.908975	0.590408	0.985958	0.14329	20	1.00(0.96 - 1.04)
cg10770023	CPT1B	22	51016644	rs131758	22	51017082	T	A	0.383698	-0.0107985	0.0204776	0.597963	-0.513087	0.032006	7.76e-58	0.0210461	0.0399322	0.598161	0.93833	0.929448	0.573089	20	1.02(0.94 - 1.10)
cg10778862	PICK1	22	38453075	rs7289911	22	38468632	A	G	0.0188867	0.00953781	0.0524107	0.855597	0.594071	0.105868	2.01e-08	0.016055	0.0882694	0.855672	0.855672	0.978909	0.996613	18	1.02(0.85 - 1.21)
cg10778971	IFI27	14	94577101	rs61757459	14	94964104	A	G	0.00497018	0.0364639	0.0875616	0.67709	-1.1383	0.159759	1.04e-12	-0.0320336	0.0770544	0.677609	0.677609	0.946207	0.415216	5	0.97(0.83 - 1.13)
cg10789808	NSUN2	5	6633262	rs10055803	5	6654416	T	C	0.389662	0.00758734	0.0206884	0.71381	-0.245179	0.0315789	8.23e-15	-0.0309462	0.084475	0.714115	0.714115	0.954293	0.12908	20	0.97(0.82 - 1.14)
cg10790979	ADCK2	7	140371785	rs112225968	7	140363781	T	G	0.0715706	0.0406303	0.035625	0.254078	-0.563336	0.0651904	5.55e-18	-0.0721244	0.0637877	0.258184	0.258184	0.803299	0.225346	19	0.93(0.82 - 1.05)
cg10818781	PHB2	12	7081178	rs2071079	12	7067555	G	A	0.246521	-0.00748471	0.0208955	0.720196	-0.262605	0.0356557	1.77e-13	0.0285018	0.0796642	0.720512	0.843254	0.955443	0.770035	19	1.03(0.88 - 1.20)
cg10838757	LYRM7	5	130507273	rs74905787	5	131403532	A	G	0.0318091	-0.0524386	0.0866954	0.545272	0.611303	0.0924022	3.7e-11	-0.0857817	0.142412	0.546943	0.546943	0.919196	0.915331	20	0.92(0.69 - 1.21)
cg10857774	DMPK	19	46286683	rs11883351	19	46304400	A	G	0.364811	0.0431637	0.0201464	0.0321531	0.520971	0.0316365	6.29e-61	0.0828523	0.0389968	0.0336204	0.268773	0.471725	0.0267789	20	1.09(1.01 - 1.17)
cg10865127	PITRM1	10	3187755	rs6901	10	3180227	T	C	0.282306	-0.0203283	0.0208478	0.32952	-0.41735	0.0352832	2.78e-32	0.048708	0.0501222	0.331157	0.331157	0.845294	0.945435	20	1.05(0.95 - 1.16)
cg10871120	MOCS1	6	39891273	rs3008818	6	39891369	C	T	0.413519	-0.0105682	0.0194921	0.587696	-1.19205	0.0209313	0	0.00886555	0.0163525	0.587712	0.331538	0.927268	0.0350836	20	1.01(0.98 - 1.04)
cg10872209	SFXN2	10	104475308	rs2902547	10	104482331	A	G	0.305169	0.00741388	0.0226624	0.743559	-0.68135	0.0339285	1.06e-89	-0.0108812	0.0332654	0.743591	0.696098	0.959554	0.196435	20	0.99(0.93 - 1.06)
cg10901867	NAT8L	4	2064353	rs378300	4	2069310	G	A	0.107356	-0.0615688	0.0392316	0.116562	1.59013	0.0457351	7.35e-265	-0.0387194	0.0246971	0.116934	0.468252	0.684909	0.929742	20	0.96(0.92 - 1.01)
cg10938486	ACSM5	16	20420716	rs113973577	16	20435638	C	T	0.0308151	-0.036548	0.0370609	0.324054	0.49429	0.0876539	1.71e-08	-0.0739403	0.0761159	0.33134	0.33134	0.845294	0.455781	5	0.93(0.80 - 1.08)
cg10956860	GOLPH3	5	32175561	rs157489	5	32123891	T	C	0.404573	-0.0201538	0.0194679	0.30056	0.752599	0.0314013	6.12e-127	-0.0267789	0.0258917	0.301011	0.547067	0.830784	0.938402	20	0.97(0.93 - 1.02)
cg10963949	PRDX6	1	173445463	rs72726949	1	173438714	A	G	0.082505	0.0172611	0.0281587	0.539881	-0.501316	0.0532819	5.02e-21	-0.0344316	0.0562887	0.540739	0.540739	0.917722	0.281099	20	0.97(0.87 - 1.08)
cg10967178	ACOT7	1	6454278	rs56292643	1	6425759	T	C	0.0447316	-0.0261479	0.0467889	0.576265	0.479024	0.0791878	1.46e-09	-0.0545857	0.0980913	0.577884	0.577884	0.925788	0.435294	20	0.95(0.78 - 1.15)
cg10972431	CLYBL	13	100258753	rs2763935	13	100258324	G	T	0.404573	0.0203974	0.0194456	0.294203	-0.526867	0.0316517	3.25e-62	-0.0387145	0.0369812	0.295159	0.011218	0.828809	0.304284	20	0.96(0.89 - 1.03)
cg10973622	IMMT	2	86423274	rs13011139	2	86414853	G	C	0.491054	0.0070235	0.0193366	0.716438	-0.924386	0.0272306	1.37e-252	-0.00759801	0.0209195	0.716454	0.929405	0.954609	0.512104	20	0.99(0.95 - 1.03)
cg10990081	TRNT1	3	3168142	rs1672766	3	3199791	G	A	0.187873	0.0353475	0.0221561	0.110626	-0.283032	0.0422461	2.09e-11	-0.124889	0.0804702	0.120665	0.120665	0.690279	0.183374	20	0.88(0.75 - 1.03)
cg10990997	MOCS1	6	39873526	rs146493842	6	39895964	T	C	0.0238569	-0.0350565	0.0727888	0.630076	0.935252	0.0923968	4.41e-24	-0.0374835	0.0779161	0.630463	0.343048	0.937064	0.892172	6	0.96(0.83 - 1.12)
cg11013726	PIF1	15	65116557	rs1684048	15	65132984	A	G	0.441352	-0.0371603	0.019629	0.0583402	0.614883	0.0304627	1.33e-90	-0.0604347	0.0320632	0.0594487	0.240656	0.571061	0.936358	20	0.94(0.88 - 1.00)
cg11022432	ALDH1L1	3	125899878	rs9825571	3	125900161	G	A	0.407555	0.00692784	0.0195297	0.722789	-0.271731	0.0329665	1.68e-16	-0.0254952	0.0719379	0.723035	0.723035	0.955962	0.197156	20	0.97(0.85 - 1.12)
cg11029475	GCAT	22	38202626	rs1894644	22	38202552	T	C	0.125249	0.0163452	0.0323883	0.613795	-0.456048	0.0477228	1.22e-21	-0.0358409	0.0711184	0.614289	0.614289	0.932778	0.920192	20	0.96(0.84 - 1.11)
cg11051899	SLC25A37	8	23385905	rs4872141	8	23384559	A	G	0.452286	-0.0211409	0.0191725	0.270171	0.258606	0.0321422	8.58e-16	-0.0817495	0.0748309	0.274633	0.274633	0.814868	0.850917	20	0.92(0.80 - 1.07)
cg11057378	PPIF	10	81107060	rs2233713	10	81107135	C	A	0.511928	0.0346023	0.019327	0.073396	0.434979	0.0324307	5.1e-41	0.0795494	0.0448262	0.0759606	0.198018	0.614826	0.618922	20	1.08(0.99 - 1.18)
cg11084629	PARS2	1	55230770	rs1180959	1	55240823	C	A	0.432406	-0.00200868	0.0195455	0.918146	-0.282433	0.0321746	1.66e-18	0.00711205	0.0692087	0.918152	0.918152	0.987298	0.183197	20	1.01(0.88 - 1.15)
cg11103390	ECHDC3	10	11784920	rs3814627	10	11783873	G	A	0.285288	0.0286249	0.0215269	0.183608	1.03327	0.0303537	5.5e-254	0.0277031	0.0208496	0.183943	0.349762	0.751809	0.522454	20	1.03(0.99 - 1.07)
cg11115427	PHYH	10	13342610	rs6602647	10	13343521	C	A	0.279324	-0.0490313	0.0248515	0.0484988	0.628934	0.0371607	2.96e-64	-0.0779593	0.0397812	0.0500308	0.402593	0.542138	0.460575	20	0.93(0.86 - 1.00)
cg11182965	TXNRD2	22	19864308	rs13053818	22	19859652	A	G	0.143141	0.0102494	0.0333299	0.758452	-1.3038	0.0413001	9.87e-219	-0.00786118	0.0255649	0.758463	0.896036	0.9615	0.232087	20	0.99(0.94 - 1.04)
cg11197418	SUCLG2	3	67705285	rs6806536	3	67709063	G	T	0.357853	0.0230315	0.0194926	0.237384	0.790963	0.0308637	7.51e-145	0.0291183	0.0246703	0.237882	0.868311	0.791151	0.992527	20	1.03(0.98 - 1.08)
cg11201284	ECHDC1	6	127665315	rs12663218	6	127706380	T	C	0.0238569	-0.140705	0.0599808	0.0189846	0.907009	0.0987524	4.13e-20	-0.155131	0.0682532	0.0230339	0.0625743	0.405749	0.22957	17	0.86(0.75 - 0.98)
cg11203041	MGST1	12	16500185	rs7975521	12	16481433	T	A	0.440358	0.0205937	0.0191773	0.282886	-0.179304	0.0321111	2.35e-08	-0.114854	0.108914	0.291638	0.291638	0.825676	0.280766	15	0.89(0.72 - 1.10)
cg11208165	OXNAD1	3	16308357	rs1050604	3	16357708	G	A	0.028827	0.0882771	0.084183	0.294347	0.478506	0.0789642	1.36e-09	0.184485	0.178544	0.301475	0.366792	0.830863	0.110546	16	1.20(0.85 - 1.71)
cg11213199	MRPS24	7	43909298	rs10257269	7	43909332	G	A	0.129225	-0.00713081	0.0301435	0.812997	0.434802	0.0463733	6.84e-21	-0.0164001	0.0693491	0.813055	0.813055	0.969839	0.184863	20	0.98(0.86 - 1.13)
cg11217193	VPS13D	1	12538341	rs78091784	1	12538204	A	C	0.0606362	-0.0203532	0.0430527	0.636391	-0.537947	0.0622594	5.6e-18	0.037835	0.0801512	0.636895	0.562691	0.938791	0.151654	8	1.04(0.89 - 1.22)
cg11224407	ECSIT	19	11617055	rs4520944	19	11614987	A	C	0.0397614	0.0122288	0.0567063	0.829259	-0.593269	0.0904312	5.36e-11	-0.0206126	0.0956344	0.82935	0.82935	0.973072	0.553612	17	0.98(0.81 - 1.18)
cg11229815	NIF3L1	2	201754638	rs7559150	2	201754063	C	T	0.263419	0.0573796	0.0222177	0.00980568	-0.327748	0.0389667	4.07e-17	-0.175073	0.0709127	0.013555	0.013555	0.328858	0.0282348	20	0.84(0.73 - 0.96)
cg11235697	UQCRH	1	46774670	rs41292543	1	46774783	G	A	0.117296	-0.00943256	0.0366971	0.797149	0.964623	0.0509909	8.18e-80	-0.00977849	0.0380465	0.797168	0.207495	0.96863	0.234322	20	0.99(0.92 - 1.07)
cg11240327	LYRM2	6	90348503	rs11754617	6	90386080	C	T	0.207753	0.0235345	0.0228665	0.30338	-0.263535	0.0396453	2.98e-11	-0.0893031	0.0878022	0.309109	0.309109	0.8348	0.414984	20	0.91(0.77 - 1.09)
cg11264499	MTX3	5	79286765	rs12054697	5	79295243	G	T	0.380716	0.012676	0.0194713	0.51504	0.207543	0.0343022	1.44e-09	0.0610764	0.0943595	0.517455	0.517455	0.912495	0.86591	20	1.06(0.88 - 1.28)
cg11307540	MTFR1	8	66557260	rs112817123	8	66605551	A	G	0.171968	0.0117716	0.0270669	0.663629	-0.824476	0.043134	1.92e-81	-0.0142777	0.0328377	0.663711	0.541473	0.943213	0.23817	20	0.99(0.92 - 1.05)
cg11338121	PDK4	7	95225986	rs3807892	7	95226733	G	A	0.370775	-0.0249111	0.0207717	0.230419	0.41996	0.0338027	1.94e-35	-0.0593178	0.0496911	0.232583	0.232583	0.786625	0.00285481	20	0.94(0.85 - 1.04)
cg11341438	SERHL2	22	42949526	rs137100	22	42990074	T	C	0.228628	0.0175342	0.0238023	0.461329	0.403757	0.0362566	8.37e-29	0.0434276	0.0590809	0.462307	0.462307	0.899201	0.791292	20	1.04(0.93 - 1.17)
cg11342941	AGPAT4	6	161561121	rs139061868	6	161477624	G	A	0.0139165	-0.00286381	0.0769161	0.970299	-2.69445	0.114647	3.88e-122	0.00106285	0.0285461	0.970299	0.755829	0.997438	0.43439	20	1.00(0.95 - 1.06)
cg11361387	COMT	22	19949873	rs2239393	22	19950428	G	A	0.411531	0.00539255	0.0204748	0.792262	-0.688919	0.0315168	6.41e-106	-0.00782755	0.0297223	0.792276	0.889821	0.967501	0.805963	20	0.99(0.94 - 1.05)
cg11366788	NDUFA12	12	95397732	rs249181	12	95403521	G	A	0.133201	0.0229195	0.0283305	0.418513	0.87848	0.0417756	3.6e-98	0.02609	0.0322733	0.418857	0.552917	0.884166	0.348654	20	1.03(0.96 - 1.09)
cg11367502	TOMM7	7	22862612	rs41487946	7	22872145	G	C	0.0745527	-0.0132755	0.0336488	0.693189	0.389765	0.0687506	1.43e-08	-0.0340603	0.0865398	0.693892	0.693892	0.950057	0.129032	20	0.97(0.82 - 1.15)
cg11368946	GCAT	22	38204391	rs5750499	22	38210424	C	T	0.125249	0.0267666	0.030845	0.385516	0.318547	0.0459978	4.35e-12	0.0840272	0.0975876	0.389214	0.389214	0.871408	0.912988	20	1.09(0.90 - 1.32)
cg11375053	MRPL17	11	6702453	rs12294943	11	6679132	C	T	0.16004	0.00437478	0.0242599	0.856894	-0.399854	0.044022	1.06e-19	-0.0109409	0.0606839	0.856922	0.208003	0.979293	0.282235	20	0.99(0.88 - 1.11)
cg11380580	ECHDC2	1	53361967	rs111813961	1	53349906	C	T	0.400596	-0.0302509	0.0193651	0.118256	-0.289362	0.032061	1.79e-19	0.104543	0.0679185	0.123744	0.123744	0.693498	0.802831	20	1.11(0.97 - 1.27)
cg11385353	AGXT	2	241808113	rs10196315	2	241810957	T	C	0.393638	0.032795	0.0196578	0.0952573	-0.245639	0.0334345	2.03e-13	-0.133509	0.0820646	0.103763	0.103763	0.667387	0.259918	20	0.88(0.75 - 1.03)
cg11406134	ALDH4A1	1	19202951	rs4920566	1	19179824	G	A	0.361829	-0.0253987	0.0192567	0.187185	0.319776	0.0319286	1.3e-23	-0.0794264	0.0607392	0.190988	0.557869	0.757973	0.673633	14	0.92(0.82 - 1.04)
cg11417029	LIPT2	11	74204987	rs7121457	11	74205004	G	A	0.393638	0.0152387	0.0194997	0.434518	-0.247385	0.0319643	9.99e-15	-0.0615992	0.0792242	0.436846	0.436846	0.891415	0.563671	20	0.94(0.81 - 1.10)
cg11417675	UCP2	11	73694801	rs659366	11	73694754	T	C	0.364811	-0.0275987	0.0195464	0.157962	0.500329	0.0338663	2.17e-49	-0.0551611	0.0392451	0.159857	0.367129	0.725114	0.592581	20	0.95(0.88 - 1.02)
cg11417954	PICK1	22	38453132	rs73419893	22	38472286	A	G	0.0168986	0.00906929	0.0525571	0.862997	-1.13676	0.107301	3.17e-26	-0.00797821	0.0462403	0.863015	0.863015	0.980907	0.994605	20	0.99(0.91 - 1.09)
cg11423990	TXN2	22	36877559	rs180815344	22	36813803	T	G	0.0457256	0.0711962	0.0396509	0.072562	0.436251	0.0749943	5.99e-09	0.1632	0.0951216	0.0862168	0.0862168	0.635382	0.923037	6	1.18(0.98 - 1.42)
cg11431346	GATM	15	45670478	rs12593371	15	45640084	A	G	0.279324	-0.00235348	0.0206326	0.909185	0.198662	0.0353677	1.94e-08	-0.0118466	0.103879	0.909204	0.909204	0.98596	0.247275	20	0.99(0.81 - 1.21)
cg11438552	PRODH	22	18919803	rs13058247	22	18943076	A	G	0.435388	0.0156719	0.0193533	0.418067	0.529778	0.0323835	3.72e-60	0.029582	0.0365757	0.418637	0.572626	0.884108	0.815553	20	1.03(0.96 - 1.11)
cg11442326	NDUFS6	5	1807695	rs4501375	5	1864800	A	G	0.403579	-0.000903631	0.0191496	0.962363	0.183954	0.0328198	2.08e-08	-0.00491228	0.104104	0.962365	0.962365	0.996176	0.758955	20	1.00(0.81 - 1.22)
cg11457700	PDE2A	11	72353157	rs1513781	11	72381628	A	G	0.0914513	0.012954	0.0281645	0.645559	0.349728	0.0590244	3.12e-09	0.0370403	0.0807749	0.646549	0.646549	0.940098	0.647422	17	1.04(0.89 - 1.22)
cg11466908	AUH	9	94123704	rs62565790	9	94089489	G	C	0.00298211	-0.224768	0.13506	0.0960708	1.00292	0.166882	1.86e-09	-0.224113	0.139734	0.108747	0.108747	0.674767	NA	NA	0.80(0.61 - 1.05)
cg11525980	PC	11	66650515	rs896438	11	66650852	T	C	0.0695825	-0.0203287	0.0268231	0.448523	0.798378	0.0673808	2.18e-32	-0.0254625	0.0336656	0.449448	0.702344	0.895804	0.181296	20	0.97(0.91 - 1.04)
cg11528978	ATPAF1	1	47134349	rs35050319	1	47103886	A	C	0.214712	-0.0225585	0.0230734	0.32823	-0.34245	0.0367049	1.06e-20	0.0658739	0.0677464	0.330871	0.592379	0.845294	0.0968401	20	1.07(0.94 - 1.22)
cg11530289	ADHFE1	8	67350852	rs12675850	8	67348540	A	G	0.4334	-0.011438	0.0195172	0.557844	0.25615	0.0329226	7.23e-15	-0.0446535	0.0764102	0.558957	0.558957	0.921717	0.916316	20	0.96(0.82 - 1.11)
cg11539674	SND1	7	127291444	rs35660964	7	127272820	A	G	0.285288	-0.0258461	0.0228727	0.258477	0.996751	0.0279892	9.13e-278	-0.0259304	0.0229588	0.258717	0.756816	0.803836	0.194355	20	0.97(0.93 - 1.02)
cg11548083	MSRA	8	10208156	rs11249992	8	10220412	A	C	0.338966	-0.00813632	0.0202483	0.687811	0.536172	0.03284	6.37e-60	-0.0151748	0.037776	0.687901	0.81929	0.949054	0.947262	20	0.98(0.91 - 1.06)
cg11555438	CARS2	13	111297484	rs58135183	13	111332133	G	A	0.0954274	-0.0900016	0.0376021	0.0166873	-0.766531	0.0622727	8.08e-35	0.117414	0.0499737	0.0187976	0.100757	0.375229	0.198468	20	1.12(1.02 - 1.24)
cg11568697	ZADH2	18	72916393	rs629081	18	72906037	C	T	0.104374	0.0364132	0.0423763	0.390185	1.68202	0.0385884	0	0.0216485	0.0251986	0.390277	0.212499	0.871937	0.0104923	15	1.02(0.97 - 1.07)
cg11578532	TSTD1	1	161008127	rs10908821	1	161008535	G	C	0.130219	0.0361189	0.0275639	0.190071	-1.42264	0.0452965	1.61e-216	-0.0253886	0.019392	0.190456	0.499393	0.757406	0.101631	20	0.97(0.94 - 1.01)
cg11602041	ME3	11	86318874	rs4245423	11	86320993	T	C	0.315109	0.0125291	0.0203083	0.537271	0.544986	0.0343057	7.9e-57	0.0229898	0.037292	0.537578	0.0265584	0.917263	0.743161	20	1.02(0.95 - 1.10)
cg11609462	SLC25A10	17	79682615	rs62080220	17	79644695	A	G	0.164016	-0.00519755	0.0272888	0.848945	0.373261	0.0459606	4.61e-16	-0.0139247	0.0731293	0.848986	0.948064	0.977394	0.598557	20	0.99(0.85 - 1.14)
cg11609571	PRELID2	5	145215629	rs28451090	5	145223861	C	T	0.027833	0.0124683	0.0427085	0.770333	-1.84865	0.126619	2.8e-48	-0.00674453	0.0231071	0.770378	0.770378	0.962553	0.801182	6	0.99(0.95 - 1.04)
cg11622362	PDHX	11	34938112	rs3763931	11	34937416	A	G	0.117296	0.0317145	0.0292092	0.27758	0.388773	0.0483776	9.27e-16	0.081576	0.0758145	0.28193	0.28193	0.819497	0.306548	20	1.08(0.94 - 1.26)
cg11630242	AKAP10	17	19881632	rs74852406	17	19881419	A	G	0.054672	-0.0372439	0.0621121	0.548757	0.709735	0.0693673	1.43e-24	-0.0524758	0.0876647	0.549442	0.225577	0.919551	0.0155967	12	0.95(0.80 - 1.13)
cg11631091	MTG1	10	135217018	rs2265909	10	135210261	A	G	0.340954	-0.0100379	0.0210435	0.633357	0.305442	0.0363437	4.31e-17	-0.0328636	0.0690062	0.633903	0.633903	0.937993	0.785923	20	0.97(0.85 - 1.11)
cg11642412	MACROD1	11	63768412	rs1055933	11	63724175	A	G	0.280318	-0.00679795	0.0215031	0.751898	0.201984	0.0358434	1.75e-08	-0.0336558	0.106627	0.752274	0.752274	0.960941	0.679091	15	0.97(0.78 - 1.19)
cg11644052	NFU1	2	69665132	rs4441525	2	69687224	T	C	0.434394	0.00468203	0.0193264	0.808578	-0.614055	0.0305473	7.12e-90	-0.00762477	0.0314757	0.808592	0.739819	0.969395	0.480678	20	0.99(0.93 - 1.06)
cg11659394	TXNRD1	12	104680384	rs12811618	12	104677589	G	A	0.446322	0.0308363	0.0193054	0.110201	-0.373529	0.032924	7.84e-30	-0.082554	0.0521936	0.11372	0.151856	0.681521	0.327269	20	0.92(0.83 - 1.02)
cg11659663	MACROD1	11	63768794	rs185027886	11	63783369	A	G	0.0178926	0.0148626	0.0626277	0.812411	1.16267	0.0928565	5.72e-36	0.0127831	0.0538749	0.812444	0.970396	0.969707	0.709085	9	1.01(0.91 - 1.13)
cg11704513	COX4I2	20	30225851	rs6060474	20	30236557	G	A	0.206759	0.0371003	0.0217006	0.0873317	-0.465386	0.0417371	7.13e-29	-0.0797193	0.0471741	0.0910479	0.228024	0.646039	0.0657751	20	0.92(0.84 - 1.01)
cg11706911	AGMAT	1	15910989	rs6664222	1	15908107	C	T	0.471173	-0.0411916	0.0201125	0.0405541	-0.273939	0.0315108	3.51e-18	0.150368	0.0754295	0.0462081	0.0886831	0.527326	0.057028	20	1.16(1.00 - 1.35)
cg11712482	COMT	22	19928667	rs3788319	22	19929551	A	G	0.471173	-0.00658642	0.0197433	0.738679	0.545226	0.0304905	1.63e-71	-0.0120802	0.0362175	0.738723	0.743915	0.95868	0.761217	20	0.99(0.92 - 1.06)
cg11713493	PLD6	17	17110295	rs80068883	17	17107854	T	C	0.146123	-0.00242406	0.0310881	0.937849	0.84343	0.0483058	2.88e-68	-0.00287405	0.0368595	0.937849	0.846065	0.991433	0.682155	20	1.00(0.93 - 1.07)
cg11716795	MRPL21	11	68671300	rs513359	11	68669496	A	T	0.299205	0.000674998	0.0198579	0.972884	1.00457	0.0289839	3.19e-263	0.000671925	0.0197675	0.972884	0.49598	0.997659	0.129523	20	1.00(0.96 - 1.04)
cg11723698	ACOT7	1	6325058	rs112198385	1	6293105	A	G	0.0487078	-0.0498076	0.0499473	0.318666	-1.65964	0.0791958	1.65e-97	0.030011	0.0301293	0.319213	0.279132	0.83854	0.869706	20	1.03(0.97 - 1.09)
cg11724147	HIBADH	7	27703436	rs71539527	7	27613294	G	A	0.178926	0.0121252	0.023463	0.60531	0.337114	0.0427025	2.92e-15	0.0359676	0.0697485	0.606081	0.692375	0.93082	0.676762	20	1.04(0.90 - 1.19)
cg11728787	HEMK1	3	50609551	rs175634	3	50644134	C	T	0.125249	0.0472101	0.0266109	0.0760485	0.588151	0.0465595	1.4e-36	0.0802687	0.0456891	0.0789438	0.216239	0.621549	0.0160166	7	1.08(0.99 - 1.19)
cg11731300	TSTD1	1	161008542	rs10908821	1	161008535	G	C	0.130219	0.0361189	0.0275639	0.190071	-0.368857	0.0528098	2.86e-12	-0.0979211	0.0760316	0.19778	0.19778	0.763236	0.175185	20	0.91(0.78 - 1.05)
cg11742688	ABCB10	1	229674241	rs767303	1	229698931	C	A	0.209742	0.00694172	0.0282954	0.806201	-1.19739	0.031827	9.39760100000002e-310	-0.00579735	0.0236313	0.806205	0.468436	0.969193	0.680805	20	0.99(0.95 - 1.04)
cg11752250	ARG2	14	68089471	rs67778250	14	68088616	A	C	0.247515	0.00540798	0.0209842	0.796625	0.289254	0.0398243	3.78e-13	0.0186963	0.0725916	0.796751	0.796751	0.96863	0.159832	20	1.02(0.88 - 1.17)
cg11790681	ABCD2	12	40013596	rs116488897	12	39991036	A	T	0.0437376	-0.0315818	0.0460197	0.492545	0.598427	0.0894228	2.2e-11	-0.0527747	0.0773044	0.494805	0.72714	0.906518	0.316391	13	0.95(0.82 - 1.10)
cg11801851	NDUFS2	1	161169164	rs1136207	1	161183516	T	C	0.139165	-0.00333012	0.0310731	0.914654	-0.471746	0.0475909	3.67e-23	0.00705914	0.0658722	0.914659	0.914659	0.986873	0.939264	20	1.01(0.89 - 1.15)
cg11829203	ADCK1	14	78266847	rs72690647	14	78322947	G	C	0.0198807	0.0114857	0.0492312	0.815527	1.8936	0.126078	5.49e-51	0.00606553	0.0260019	0.815549	0.541881	0.970425	0.623131	15	1.01(0.96 - 1.06)
cg11844800	ALDH4A1	1	19201860	rs4920566	1	19179824	G	A	0.361829	-0.0253987	0.0192567	0.187185	0.344667	0.0335438	9.12e-25	-0.0736905	0.0563289	0.190799	0.589222	0.757676	0.776686	16	0.93(0.83 - 1.04)
cg11862081	PC	11	66625106	rs7931485	11	66578635	A	G	0.335984	0.030564	0.0194793	0.116636	0.578911	0.0341241	1.49e-64	0.0527956	0.0337918	0.118198	0.219042	0.687236	0.123766	20	1.05(0.99 - 1.13)
cg11869499	POLG	15	89872984	rs78344858	15	89917580	A	C	0.0139165	0.12529	0.0825833	0.129233	1.01285	0.130683	9.16e-15	0.1237	0.0830828	0.136519	0.136519	0.708004	0.504807	10	1.13(0.96 - 1.33)
cg11875548	NUDT8	11	67395634	rs35181012	11	67395634	T	C	0.0427435	-0.0534627	0.0500131	0.285081	-0.730799	0.0812872	2.46e-19	0.0731565	0.0689182	0.288464	0.169972	0.823334	0.484246	20	1.08(0.94 - 1.23)
cg11884704	SLC25A25	9	130854313	rs10125866	9	130839084	A	G	0.134195	-0.0403456	0.0295072	0.171527	0.900742	0.0433026	4.23e-96	-0.0447915	0.0328295	0.172451	0.359211	0.740206	0.962193	20	0.96(0.90 - 1.02)
cg11901034	ACAD9	3	128598214	rs789221	3	128591625	G	A	0.292247	-0.0075399	0.0212513	0.722742	-0.711757	0.0327011	4.92e-105	0.0105934	0.0298615	0.722777	0.913717	0.955962	0.117312	20	1.01(0.95 - 1.07)
cg11946769	NME6	3	48343235	rs11718350	3	48360992	G	T	0.284294	0.0324803	0.0235833	0.168432	-0.331654	0.0342512	3.56e-22	-0.0979342	0.0718237	0.172714	0.172714	0.740222	0.334893	20	0.91(0.79 - 1.04)
cg11957475	PMAIP1	18	57566144	rs4349252	18	57564546	A	C	0.373757	0.00739267	0.0196109	0.706198	0.523756	0.0329748	8.24e-57	0.0141147	0.0374534	0.706277	0.12114	0.95338	0.186654	20	1.01(0.94 - 1.09)
cg11975813	TOP1MT	8	144408900	rs6558349	8	144408942	C	T	0.232604	-0.0415661	0.0241484	0.0852005	-1.23486	0.0280968	0	0.0336605	0.0195705	0.0854399	0.428368	0.634107	0.0651544	20	1.03(1.00 - 1.07)
cg12001304	SPHKAP	2	229045020	rs1155462	2	229241978	A	G	0.503976	0.0129864	0.0192896	0.500799	0.219722	0.0320838	7.47e-12	0.0591037	0.0882139	0.502856	0.502856	0.908697	0.855218	20	1.06(0.89 - 1.26)
cg12001930	AKR1B10	7	134212339	rs73164885	7	134273832	A	G	0.313121	0.03177	0.0209874	0.130085	0.235365	0.0347595	1.28e-11	0.134982	0.0913708	0.139596	0.139596	0.708641	0.800547	20	1.14(0.96 - 1.37)
cg12014333	TRMT1	19	13228096	rs16995252	19	13243304	G	A	0.0487078	-0.0952075	0.044531	0.0325163	0.586768	0.067351	2.98e-18	-0.162257	0.0781439	0.0378575	0.108375	0.492263	0.336706	14	0.85(0.73 - 0.99)
cg12030550	ME3	11	86383713	rs12098937	11	86384063	G	C	0.128231	-0.0165169	0.0278331	0.552896	-0.668426	0.0481954	9.75e-44	0.0247101	0.0416779	0.553259	0.0553215	0.9201	0.870935	20	1.03(0.94 - 1.11)
cg12033622	COX4I2	20	30225573	rs6060425	20	30224355	T	C	0.210736	0.029793	0.0216575	0.168932	-0.310149	0.0404239	1.69e-14	-0.0960603	0.0709429	0.17572	0.17572	0.742644	0.356416	20	0.91(0.79 - 1.04)
cg12065943	AKAP10	17	19881925	rs113627959	17	19806050	A	C	0.11332	-0.0377984	0.0295974	0.201572	-0.854183	0.0447782	4.01e-81	0.0442509	0.0347275	0.202581	0.512995	0.767206	0.197893	20	1.05(0.98 - 1.12)
cg12067522	BCL2L10	15	52405000	rs2398	15	52407409	C	T	0.153082	-0.029415	0.0247891	0.235381	0.544981	0.0417035	5.02e-39	-0.0539743	0.0456733	0.237306	0.237306	0.791122	0.969084	20	0.95(0.87 - 1.04)
cg12070987	NDUFS8	11	67804055	rs4147782	11	67805563	G	A	0.444334	-0.0342548	0.019368	0.0769559	0.212677	0.0331768	1.45e-10	-0.161065	0.0944701	0.0882077	0.0882077	0.639388	0.616757	19	0.85(0.71 - 1.02)
cg12096759	GLRX5	14	96002581	rs11623011	14	95998464	C	T	0.423459	0.00234804	0.0196135	0.904709	-0.862544	0.0283662	4.38e-203	-0.00272223	0.0227393	0.904709	0.980313	0.984934	0.757766	20	1.00(0.95 - 1.04)
cg12108912	TMEM177	2	120435949	rs6708153	2	120462953	A	G	0.141153	0.00411424	0.0301233	0.891363	-0.286346	0.0442082	9.34e-11	-0.0143681	0.105222	0.891387	0.891387	0.983929	0.582831	20	0.99(0.80 - 1.21)
cg12119218	SLC25A16	10	70287206	rs74371328	10	68752660	G	A	0.0159046	0.0289382	0.130245	0.824172	0.781875	0.141709	3.44e-08	0.0370113	0.166715	0.824312	0.824312	0.972404	0.456951	3	1.04(0.75 - 1.44)
cg12158889	SUCLG1	2	84663044	rs6719880	2	84673355	A	G	0.055666	-0.0457565	0.0500933	0.361019	-0.476708	0.0747889	1.84e-10	0.0959843	0.106155	0.365895	0.365895	0.862646	0.606518	20	1.10(0.89 - 1.36)
cg12167239	SLC25A1	22	19166808	rs117132078	22	19238842	C	T	0.00596421	-0.46384	0.341833	0.174807	1.41294	0.167992	4.07e-17	-0.32828	0.245059	0.180376	0.340782	0.747544	0.726651	19	0.72(0.45 - 1.16)
cg12167823	CASP3	4	185571549	rs34605630	4	185573937	A	G	0.287276	-0.0175308	0.0212448	0.409269	-0.615472	0.0357649	2.28e-66	0.0284835	0.0345575	0.409807	0.824161	0.881219	0.949132	20	1.03(0.96 - 1.10)
cg12168535	HADH	4	108931059	rs13115879	4	108841562	T	G	0.0159046	-0.14993	0.102188	0.142322	-1.13058	0.0813107	5.95e-44	0.132613	0.0908871	0.144538	0.393197	0.712454	0.0361708	20	1.14(0.96 - 1.36)
cg12178578	HPDL	1	45792714	rs140723719	1	45306595	A	G	0.0397614	0.0572418	0.0696693	0.411292	0.516566	0.0731252	1.62e-12	0.110812	0.135779	0.414432	0.241068	0.8824	0.411	20	1.12(0.86 - 1.46)
cg12188860	TOP1MT	8	144416485	rs71520507	8	144430341	T	C	0.0805169	0.0284649	0.037871	0.452275	1.5965	0.0499109	1.66e-224	0.0178296	0.0237279	0.4524	0.0723021	0.896878	0.14202	20	1.02(0.97 - 1.07)
cg12220753	SCP2	1	53393030	rs56222568	1	53432786	C	T	0.349901	-0.0206814	0.0198225	0.296796	0.289942	0.03094	7.18e-21	-0.0713294	0.0687895	0.299772	0.299772	0.830554	0.180261	20	0.93(0.81 - 1.07)
cg12223258	DCAKD	17	43117026	rs59246405	17	43123625	T	C	0.362823	-0.0137307	0.0209655	0.51252	-0.213712	0.0321217	2.87e-11	0.0642486	0.0985757	0.51455	0.51455	0.912205	0.225661	20	1.07(0.88 - 1.29)
cg12227626	MTHFD1L	6	151196753	rs13201018	6	151211007	G	A	0.0904573	0.0438514	0.0381871	0.250832	-2.26521	0.0325693	0	-0.0193586	0.0168604	0.250897	0.544092	0.796848	0.354407	16	0.98(0.95 - 1.01)
cg12259379	MCCD1	6	31496949	rs114820425	6	31524511	A	G	0.0159046	-0.314774	0.198332	0.112489	-2.70437	0.0989193	1.46e-164	0.116395	0.0734612	0.113094	1.87e-09	0.680828	0.686363	20	1.12(0.97 - 1.30)
cg12284971	EFHD1	2	233469404	rs13012942	2	233475857	T	C	0.520875	0.0133321	0.0194479	0.49301	0.329866	0.0311095	2.87e-26	0.0404167	0.05908	0.493912	0.493912	0.906504	0.242246	20	1.04(0.93 - 1.17)
cg12287936	NDUFS6	5	1800606	rs11748427	5	1824205	T	C	0.236581	-0.0213992	0.0219974	0.33065	-0.76255	0.0348051	2.12e-106	0.0280627	0.0288756	0.331126	0.0525707	0.845294	0.0675485	20	1.03(0.97 - 1.09)
cg12288726	ARF5	7	127227857	rs712699	7	127250597	G	A	0.220676	-0.0132354	0.0219803	0.547075	-0.239965	0.0402641	2.53e-09	0.0551555	0.0920642	0.549107	0.549107	0.919416	0.637231	20	1.06(0.88 - 1.27)
cg12304200	ALDH18A1	10	97415476	rs557043	10	97359448	T	C	0.522863	0.00681496	0.0193057	0.724087	-0.396675	0.0318718	1.47e-35	-0.0171802	0.0486883	0.724193	0.69551	0.956509	0.844597	20	0.98(0.89 - 1.08)
cg12315997	LIAS	4	39461668	rs4975018	4	39476926	G	A	0.447316	0.00679961	0.0192608	0.724067	-0.24822	0.0321627	1.19e-14	-0.0273935	0.0776769	0.724344	0.724344	0.95653	0.109985	20	0.97(0.84 - 1.13)
cg12345456	MSRA	8	9911630	rs10098474	8	9911617	C	T	0.192843	-0.00695981	0.0231753	0.763939	0.445685	0.0385529	6.54e-31	-0.015616	0.0520168	0.764017	0.949205	0.961614	0.539069	20	0.98(0.89 - 1.09)
cg12345672	SND1	7	127672658	rs3823994	7	127669857	T	A	0.274354	-0.0065682	0.02145	0.759445	-0.355015	0.0368541	5.8e-22	0.0185012	0.0604505	0.759563	0.759563	0.9615	0.0463654	20	1.02(0.90 - 1.15)
cg12360084	AIFM3	22	21321273	rs2018682	22	21317432	C	T	0.364811	0.0198668	0.0194213	0.306337	-0.210485	0.0339235	5.48e-10	-0.0943859	0.0935149	0.312824	0.312824	0.835485	0.0767924	4	0.91(0.76 - 1.09)
cg12363746	FTMT	5	121187445	rs144317667	5	121805388	T	C	0.00795229	-0.142604	0.146665	0.330896	-0.83897	0.150792	2.64e-08	0.169975	0.177465	0.338166	0.338166	0.849771	NA	NA	1.19(0.84 - 1.68)
cg12416033	SDHAF1	19	36484731	rs7251575	19	36488986	C	T	0.230616	0.0156373	0.0230047	0.496667	-0.356269	0.0422242	3.24e-17	-0.0438918	0.0647803	0.498058	0.498058	0.907464	0.238307	17	0.96(0.84 - 1.09)
cg12424921	MACROD1	11	63828039	rs559116	11	63810565	A	G	0.191849	-0.00288614	0.0234732	0.902143	-0.257927	0.0420482	8.57e-10	0.0111898	0.0910255	0.902162	0.654275	0.984616	0.522457	7	1.01(0.85 - 1.21)
cg12425057	MRPS25	3	15107106	rs11706367	3	15106915	T	C	0.262425	0.0368324	0.0256858	0.151584	0.854809	0.0326245	2.56e-151	0.0430885	0.0300936	0.152196	0.722573	0.718731	0.511815	20	1.04(0.98 - 1.11)
cg12426196	TSTD1	1	161008826	rs10908821	1	161008535	G	C	0.130219	0.0361189	0.0275639	0.190071	-0.372965	0.0529967	1.96e-12	-0.0968426	0.075175	0.197666	0.197666	0.763236	0.18662	20	0.91(0.78 - 1.05)
cg12433575	VARS2	6	30881464	rs2242955	6	31474280	A	G	0.110338	0.114257	0.0262845	1.38e-05	-0.352132	0.0532647	3.82e-11	-0.324472	0.0893345	0.000281118	0.000439608	0.0256648	0.01486	20	0.72(0.61 - 0.86)
cg12436443	SPR	2	73114314	rs11126384	2	73048648	C	A	0.2833	-0.0110654	0.0216939	0.610003	0.293462	0.0348874	4.04e-17	-0.0377064	0.0740597	0.610658	0.610658	0.931735	0.0479586	20	0.96(0.83 - 1.11)
cg12437481	MRPL28	16	420112	rs17136392	16	421912	A	G	0.0914513	-0.0128928	0.0315995	0.683269	-1.77951	0.0361617	0	0.00724515	0.0177581	0.683279	0.435517	0.947826	0.613654	20	1.01(0.97 - 1.04)
cg12438037	MRPS2	9	138393570	rs968569	9	138393128	T	G	0.471173	0.00393399	0.0196573	0.84138	0.31074	0.0233188	1.64e-40	0.0126601	0.0632668	0.841398	0.841398	0.975608	0.529889	16	1.01(0.89 - 1.15)
cg12439834	ATAD3B	1	1410849	rs1887284	1	1487059	A	G	0.0198807	-0.0428478	0.0485978	0.377949	-1.30426	0.134413	2.92e-22	0.0328523	0.0374144	0.379909	0.466873	0.866864	0.0741396	17	1.03(0.96 - 1.11)
cg12446953	PINK1	1	20960867	rs10916827	1	20933341	A	G	0.387674	-0.00921638	0.0192216	0.631597	-0.230283	0.0324843	1.35e-12	0.040022	0.0836602	0.632374	0.849479	0.937542	0.822712	20	1.04(0.88 - 1.23)
cg12453748	PRDX5	11	64085041	rs2083710	11	64168813	C	G	0.082505	0.0188221	0.0365226	0.606305	0.334911	0.05877	1.21e-08	0.0562003	0.109497	0.607769	0.607769	0.931355	0.19759	13	1.06(0.85 - 1.31)
cg12457376	COMT	22	19928061	rs9606186	22	19920359	C	G	0.413519	-0.00437338	0.019218	0.819983	-0.341731	0.032976	3.65e-25	0.0127977	0.0562507	0.820026	0.820026	0.971845	0.699793	20	1.01(0.91 - 1.13)
cg12457901	VARS2	6	30882671	rs2233980	6	31079644	A	G	0.0854871	0.1998	0.0322253	5.64e-10	0.858528	0.0402543	6.29e-101	0.232724	0.0390894	2.62e-09	2.37e-16	1.27e-06	3.04e-07	20	1.26(1.17 - 1.36)
cg12470775	PRELID2	5	145215784	rs28451090	5	145223861	C	T	0.027833	0.0124683	0.0427085	0.770333	-2.41677	0.123734	5.87e-85	-0.00515907	0.0176737	0.770358	0.770358	0.962553	0.801281	6	0.99(0.96 - 1.03)
cg12478809	COX5A	15	75230753	rs12050585	15	75226833	A	G	0.15507	0.0494173	0.0235796	0.036103	-0.255816	0.0466745	4.23e-08	-0.193175	0.0986827	0.0502845	0.0502845	0.542769	0.481076	13	0.82(0.68 - 1.00)
cg12512005	PRODH	22	18924935	rs5747948	22	18966904	G	T	0.450298	-0.00822783	0.0194642	0.672502	-0.190037	0.0318923	2.54e-09	0.0432959	0.102681	0.673276	0.673276	0.944803	0.206339	19	1.04(0.85 - 1.28)
cg12512545	PITRM1	10	3214326	rs4880599	10	3214369	A	G	0.302187	-0.0203965	0.0206523	0.323342	0.308113	0.0356673	5.69e-18	-0.0661981	0.067465	0.326483	0.326483	0.843772	0.895942	20	0.94(0.82 - 1.07)
cg12532791	TIMM8B	11	111957842	rs12790529	11	111974107	T	C	0.322068	0.0181085	0.0199265	0.363474	0.207126	0.0336825	7.78e-10	0.0874273	0.0972494	0.368652	0.368652	0.863024	0.541522	13	1.09(0.90 - 1.32)
cg12535380	USP30	12	109491236	rs10774961	12	109518133	G	A	0.517893	-0.0267453	0.0193325	0.166531	0.75801	0.0298691	4.44e-142	-0.0352836	0.0255421	0.16716	0.0970734	0.733979	0.134503	20	0.97(0.92 - 1.01)
cg12536891	CLPB	11	72044829	rs7932324	11	72044894	G	C	0.241551	0.0243232	0.0220108	0.269135	-0.521295	0.0372491	1.68e-44	-0.0466592	0.0423547	0.270623	0.317629	0.813314	0.70139	20	0.95(0.88 - 1.04)
cg12555646	COX7A2	6	75953675	rs9360898	6	75953705	G	T	0.199801	0.0107417	0.0270505	0.691295	0.38544	0.0371507	3.22e-25	0.0278687	0.0702323	0.691509	0.691509	0.949931	0.459989	20	1.03(0.90 - 1.18)
cg12582138	PDK2	17	48183477	rs9902826	17	48181359	C	T	0.0447316	-0.0302711	0.0462036	0.51236	-0.525847	0.0818532	1.32e-10	0.0575663	0.0883208	0.514539	0.514539	0.912205	0.980271	6	1.06(0.89 - 1.26)
cg12587904	THG1L	5	157158409	rs2270820	5	157158372	C	T	0.32008	0.00294055	0.0203378	0.885038	-0.360172	0.0334391	4.72e-27	-0.0081643	0.056472	0.885049	0.885049	0.983801	0.894228	20	0.99(0.89 - 1.11)
cg12603531	DNLZ	9	139258402	rs9632944	9	139393307	G	A	0.100398	0.0310691	0.0381767	0.415746	0.34768	0.0532079	6.39e-11	0.0893611	0.110652	0.41933	0.41933	0.884421	0.17716	15	1.09(0.88 - 1.36)
cg12646227	NSUN4	1	46805334	rs12091789	1	46801471	C	T	0.2833	-0.023963	0.0207605	0.248394	0.382541	0.0352746	2.11e-27	-0.0626416	0.0545765	0.251061	0.447377	0.797019	0.259325	20	0.94(0.84 - 1.05)
cg12699756	HSD17B8	6	33173482	rs2076310	6	33166034	G	A	0.271372	-0.00224781	0.0220084	0.91865	-0.29843	0.0373968	1.46e-15	0.00753212	0.0737534	0.918657	0.918657	0.987298	0.0158611	15	1.01(0.87 - 1.16)
cg12712746	SAMM50	22	44351370	rs2294920	22	44351351	C	T	0.130219	-0.00600341	0.0255376	0.814146	0.433676	0.0502341	5.97e-18	-0.0138431	0.0589082	0.814213	0.814213	0.97018	0.932458	18	0.99(0.88 - 1.11)
cg12765405	SPATA20	17	48628455	rs76022681	17	48625223	T	C	0.0984095	-0.0447297	0.032862	0.17347	-0.613763	0.0483062	5.5e-37	0.0728779	0.0538482	0.17593	0.328683	0.742644	0.11506	20	1.08(0.97 - 1.20)
cg12788855	NIPSNAP1	22	29977253	rs71640299	22	29977229	A	G	0.0447316	-0.00201045	0.0439543	0.963518	0.715066	0.0745438	8.59e-22	-0.00281156	0.0614695	0.963518	0.963518	0.996176	0.820661	20	1.00(0.88 - 1.12)
cg12796841	GUK1	1	228331081	rs10916271	1	228372546	T	C	0.366799	-0.0296284	0.0199215	0.136947	-0.301003	0.0315104	1.27e-21	0.0984322	0.066981	0.141683	0.141683	0.709848	0.0276715	20	1.10(0.97 - 1.26)
cg12807206	GPD2	2	157324457	rs298309	2	157288358	C	T	0.451292	-0.0114552	0.0197086	0.561087	-0.334386	0.0324478	6.66e-25	0.0342574	0.0590333	0.561708	0.561708	0.92289	0.886765	20	1.03(0.92 - 1.16)
cg12807937	NDUFA10	2	240965920	rs10153593	2	240965916	A	C	0.475149	0.00517231	0.0198218	0.794138	-0.586666	0.0320201	5.54e-75	-0.00881644	0.0337906	0.794159	0.875605	0.967922	0.576949	20	0.99(0.93 - 1.06)
cg12809925	PARK7	1	8042702	rs6704330	1	8076085	T	G	0.425447	-0.00888165	0.0200368	0.657573	-0.441232	0.0324034	3.18e-42	0.0201292	0.0454351	0.657742	0.274076	0.941469	0.912489	20	1.02(0.93 - 1.12)
cg12810313	MSRA	8	10192475	rs11249985	8	10171312	A	G	0.317097	0.0198676	0.0232577	0.392973	-0.256197	0.0345015	1.12e-13	-0.0775482	0.0913793	0.396081	0.396081	0.874861	0.977558	20	0.93(0.77 - 1.11)
cg12817908	NMNAT3	3	139397179	rs62273120	3	139408807	A	G	0.202783	0.0126202	0.0246657	0.608896	0.582339	0.039353	1.51e-49	0.0216716	0.0423816	0.60911	0.674461	0.931498	0.335637	20	1.02(0.94 - 1.11)
cg12838546	COASY	17	40713978	rs4793244	17	40730825	G	A	0.477137	-0.0110107	0.0191997	0.566318	-0.177463	0.0325202	4.84e-08	0.0620452	0.108786	0.568446	0.568446	0.924055	0.930011	18	1.06(0.86 - 1.32)
cg12843874	TOP1MT	8	144396827	rs11784916	8	144402446	T	C	0.450298	-0.0249058	0.0195629	0.202978	0.288194	0.0322164	3.7e-19	-0.0864202	0.068565	0.20752	0.417904	0.771618	0.114525	20	0.92(0.80 - 1.05)
cg12850099	AKAP1	17	55186659	rs3094438	17	55188373	C	G	0.292247	-0.0140095	0.0219288	0.522912	0.322384	0.0357158	1.77e-19	-0.043456	0.068191	0.52395	0.461884	0.912981	0.215714	20	0.96(0.84 - 1.09)
cg12871000	PET117	20	18119033	rs8122888	20	18107540	T	C	0.373757	0.0244889	0.0198477	0.217262	0.188806	0.0334421	1.64e-08	0.129704	0.107603	0.228052	0.228052	0.78524	0.27737	17	1.14(0.92 - 1.41)
cg12873919	BCL2L1	20	30309627	rs1075698	20	30387992	C	G	0.233598	0.0136095	0.0207605	0.512115	0.328922	0.0404874	4.51e-16	0.0413761	0.0633219	0.513483	0.513483	0.911953	0.468201	20	1.04(0.92 - 1.18)
cg12874671	MACROD1	11	63772824	rs320156	11	63768397	C	T	0.446322	0.000560658	0.0192874	0.97681	0.601681	0.0304656	8.1e-87	0.00093182	0.0320559	0.97681	0.839086	0.998436	0.167238	20	1.00(0.94 - 1.07)
cg12898512	TSTD1	1	161007634	rs10908821	1	161008535	G	C	0.130219	0.0361189	0.0275639	0.190071	-0.746728	0.0509257	1.11e-48	-0.0483696	0.03706	0.191835	0.395029	0.759107	0.118646	20	0.95(0.89 - 1.02)
cg12921275	MRPL23	11	1969496	rs28482372	11	1962586	A	G	0.0328032	-0.0120764	0.0360271	0.737472	-0.52968	0.0821468	1.13e-10	0.0227994	0.0681086	0.737813	0.737813	0.958592	0.360585	8	1.02(0.90 - 1.17)
cg12924262	CHPT1	12	102091054	rs2559855	12	102090080	C	T	0.394632	-0.00590797	0.0194279	0.761054	-0.693153	0.027262	1.31e-142	0.00852332	0.0280303	0.76107	0.784526	0.9615	0.728362	20	1.01(0.95 - 1.07)
cg12926596	BLOC1S1	12	56111944	rs7959622	12	56107691	C	T	0.0467197	0.000436634	0.0536846	0.993511	-0.867701	0.0938876	2.42e-20	-0.000503208	0.0618699	0.993511	0.993511	0.999343	0.0309077	17	1.00(0.89 - 1.13)
cg12940923	MSRA	8	10282607	rs14879	8	10286273	G	A	0.27336	0.00896294	0.021903	0.682385	0.92987	0.0306481	3.38e-202	0.00963892	0.023557	0.682412	0.290029	0.947603	0.843821	20	1.01(0.96 - 1.06)
cg12969734	SCO2	22	50962224	rs12148	22	50962208	T	G	0.38171	0.0118205	0.0199245	0.553004	-0.641614	0.0313207	2.91e-93	-0.0184231	0.0310667	0.553171	0.725148	0.920061	0.735136	20	0.98(0.92 - 1.04)
cg12978433	CYP24A1	20	52789956	rs182286307	20	52792727	G	C	0.0119284	0.121972	0.27782	0.660638	1.26866	0.0922795	5.24e-43	0.0961424	0.219099	0.6608	0.626053	0.942629	0.581557	12	1.10(0.72 - 1.69)
cg12984635	ETHE1	19	44032076	rs4544340	19	44017703	T	C	0.198807	-0.0303362	0.0233924	0.194686	0.437747	0.0407545	6.53e-27	-0.0693007	0.0538262	0.197924	0.405594	0.763236	0.17652	20	0.93(0.84 - 1.04)
cg12987403	NMNAT3	3	139387129	rs6785099	3	139392951	C	T	0.261431	0.030446	0.023479	0.194723	0.228131	0.0382016	2.35e-09	0.133458	0.105317	0.205083	0.205083	0.769679	0.842645	11	1.14(0.93 - 1.40)
cg12996171	MRPL12	17	79674399	rs1132802	17	79670273	C	T	0.440358	-0.010836	0.0199839	0.587656	0.524235	0.0325353	2.07e-58	-0.0206701	0.0381417	0.587867	0.196888	0.927268	0.0813726	20	0.98(0.91 - 1.06)
cg13016775	NIT2	3	100053096	rs11714045	3	100055125	T	C	0.350895	0.00251352	0.0202748	0.901337	-0.471638	0.0324577	7.73e-48	-0.00532935	0.0429897	0.90134	0.774063	0.984498	0.093479	20	0.99(0.91 - 1.08)
cg13052625	DHX30	3	47865946	rs140083943	3	47993433	A	T	0.300199	0.0165105	0.0231475	0.475677	-0.277397	0.0349201	1.96e-15	-0.0595194	0.0837811	0.477446	0.477446	0.902874	0.405709	20	0.94(0.80 - 1.11)
cg13078931	SCP2	1	53397458	rs550561	1	53375134	C	T	0.367793	-0.0252539	0.0195266	0.195905	-0.307279	0.0322236	1.49e-21	0.0821856	0.0641286	0.199992	0.199992	0.764756	0.352607	20	1.09(0.96 - 1.23)
cg13079949	MRPL54	19	3763242	rs11879267	19	3763118	A	G	0.177932	0.00680152	0.0230114	0.767557	-0.276182	0.0440972	3.78e-10	-0.0246269	0.0834124	0.767808	0.767808	0.962236	0.071315	6	0.98(0.83 - 1.15)
cg13099429	COX16	14	70827109	rs35697534	14	70764266	C	T	0.106362	0.0112705	0.0285352	0.692866	-0.375959	0.0566255	3.15e-11	-0.029978	0.076034	0.693381	0.693381	0.950057	0.107786	20	0.97(0.84 - 1.13)
cg13130965	SDHAF2	11	61196912	rs79772065	11	61257128	C	T	0.00795229	-0.162371	0.151329	0.283286	2.01115	0.14639	5.99e-43	-0.0807355	0.0754743	0.28475	0.518121	0.821036	0.960467	11	0.92(0.80 - 1.07)
cg13150534	SLC25A10	17	79680935	rs6565624	17	79677750	C	T	0.270378	-0.0234285	0.0229038	0.306351	0.662617	0.037991	4e-68	-0.0353575	0.0346251	0.307181	0.562453	0.833902	0.637725	20	0.97(0.90 - 1.03)
cg13153661	TOP1MT	8	144417848	rs34858080	8	144421758	A	C	0.0785288	0.0284575	0.0378913	0.452635	0.619913	0.0582037	1.73e-26	0.0459056	0.0612754	0.453755	0.453755	0.896964	0.111379	20	1.05(0.93 - 1.18)
cg13157960	NUDT19	19	33183277	rs7246451	19	33209614	G	C	0.17992	0.0406024	0.0234772	0.0837304	0.492072	0.0400045	9.01e-35	0.0825132	0.0481802	0.0867871	0.196673	0.637012	0.0861338	20	1.09(0.99 - 1.19)
cg13160058	BNIP3L	8	26243215	rs1064807	8	26236978	C	T	0.312127	0.0130298	0.0225513	0.563409	0.670056	0.0342573	3.42e-85	0.0194458	0.0336705	0.56358	0.645999	0.923393	0.36726	20	1.02(0.95 - 1.09)
cg13160331	TSPO	22	43547217	rs138909	22	43549739	A	T	0.371769	0.020838	0.0198299	0.293333	0.193332	0.0333335	6.63e-09	0.107784	0.104239	0.301135	0.301135	0.830791	0.167686	18	1.11(0.91 - 1.37)
cg13175981	MCL1	1	150552382	rs11204679	1	150583670	G	C	0.475149	-0.0241214	0.0192822	0.210946	-0.430974	0.0305391	3.2e-45	0.0559695	0.0449165	0.212735	0.285717	0.775632	0.805453	20	1.06(0.97 - 1.15)
cg13182010	OXA1L	14	23235291	rs35875924	14	23227561	T	C	0.477137	0.0249631	0.0198488	0.208514	-0.271784	0.0329141	1.49e-16	-0.0918492	0.0738739	0.213748	0.213748	0.776471	0.223319	19	0.91(0.79 - 1.05)
cg13209388	ACOT7	1	6355060	rs7525381	1	6355463	C	T	0.144135	0.0071517	0.0282105	0.799873	0.737325	0.0459724	6.89e-58	0.00969952	0.0382654	0.799897	0.564753	0.968674	0.415769	20	1.01(0.94 - 1.09)
cg13221458	SOD2	6	160112632	rs5746136	6	160103084	T	C	0.32505	0.00850039	0.0201701	0.673437	-0.85366	0.0331695	4.58e-146	-0.00995758	0.0236309	0.673479	0.767448	0.944894	0.669136	20	0.99(0.95 - 1.04)
cg13319278	POLRMT	19	633649	rs151020743	19	627395	A	G	0.0258449	-0.100861	0.0576058	0.0799661	-0.901942	0.0892225	5.04e-24	0.111826	0.0648195	0.084492	0.084492	0.632732	0.961576	13	1.12(0.98 - 1.27)
cg13321900	ATAD3A	1	1455303	rs3128342	1	1486834	A	C	0.454274	0.00971531	0.0193873	0.616289	0.322251	0.0328286	9.59e-23	0.0301483	0.0602404	0.616747	0.400614	0.933609	0.773682	20	1.03(0.92 - 1.16)
cg13327078	ALDH5A1	6	24495059	rs2817213	6	24496054	A	G	0.354871	-0.0147071	0.0199102	0.460106	0.462326	0.031243	1.52e-49	-0.0318111	0.0431189	0.460664	0.0722475	0.898898	0.536981	20	0.97(0.89 - 1.05)
cg13346441	BID	22	18231586	rs8190289	22	18232768	A	G	0.0357853	-0.00751617	0.0472288	0.873556	-1.6081	0.100244	6.52e-58	0.00467394	0.0293708	0.873562	0.643051	0.982348	0.13205	4	1.00(0.95 - 1.06)
cg13363237	C15orf61	15	67813371	rs12594201	15	67808762	G	T	0.248509	-0.0336075	0.0204452	0.100221	0.858605	0.0340056	1.16e-140	-0.039142	0.0238625	0.10094	0.319726	0.663328	0.0769776	20	0.96(0.92 - 1.01)
cg13375538	PRDX2	19	12911875	rs4804732	19	12922503	A	G	0.37674	0.0225669	0.0202258	0.26453	-0.533463	0.0330116	9.67e-59	-0.0423026	0.0380044	0.265666	0.568666	0.810037	0.805348	20	0.96(0.89 - 1.03)
cg13382100	PUS1	12	132414849	rs12307678	12	132413719	C	T	0.297217	-0.00472914	0.0202003	0.814898	0.347422	0.0365582	2.03e-21	-0.0136121	0.0581611	0.814953	0.814953	0.970351	0.546098	20	0.99(0.88 - 1.11)
cg13394182	TOP1MT	8	144403454	rs57772271	8	144407008	A	G	0.310139	0.00733496	0.0212806	0.730336	0.746151	0.0328551	3.54e-114	0.0098304	0.0285238	0.730366	0.602754	0.957338	0.0812739	20	1.01(0.95 - 1.07)
cg13452386	NUDT8	11	67398435	rs74909140	11	67423949	A	G	0.11332	0.0592016	0.0467942	0.205818	-0.36997	0.0519041	1.02e-12	-0.160017	0.128458	0.212882	0.212882	0.775648	0.0911564	13	0.85(0.66 - 1.10)
cg13458384	SARDH	9	136567339	rs10993770	9	136564575	A	C	0.383698	-0.0100381	0.0197944	0.612072	-0.699903	0.0323155	5.06e-104	0.0143421	0.0282894	0.612169	0.180643	0.932086	0.100671	20	1.01(0.96 - 1.07)
cg13461336	SPATA19	11	133711254	rs4937842	11	133734542	C	G	0.404573	-0.00437816	0.0192367	0.819962	-0.22744	0.0326091	3.06e-12	0.0192498	0.0846244	0.820056	0.820056	0.971845	0.682539	20	1.02(0.86 - 1.20)
cg13461509	ECHDC2	1	53387576	rs12040433	1	53232766	G	A	0.33499	-0.016702	0.0198111	0.399193	0.356889	0.0335844	2.24e-26	-0.0467988	0.0556849	0.400672	0.400672	0.876551	0.0566991	20	0.95(0.86 - 1.06)
cg13463731	IVD	15	40698367	rs12443160	15	40656141	C	T	0.0894632	-0.0107512	0.0255475	0.673878	0.399374	0.0588422	1.14e-11	-0.0269202	0.0640918	0.674467	0.674467	0.944992	0.766624	20	0.97(0.86 - 1.10)
cg13466383	TSTD1	1	161008705	rs10908821	1	161008535	G	C	0.130219	0.0361189	0.0275639	0.190071	-0.359345	0.0525582	8.08e-12	-0.100513	0.0781021	0.198113	0.198113	0.763248	0.19265	20	0.90(0.78 - 1.05)
cg13466988	VPS13D	1	12538541	rs192180929	1	12568526	A	G	0.0109344	-0.0511137	0.118768	0.666929	1.79726	0.156686	1.86e-30	-0.0284397	0.0661291	0.66715	0.742591	0.94369	0.746455	20	0.97(0.85 - 1.11)
cg13484341	DNA2	10	70232027	rs11815774	10	70245906	C	G	0.136183	0.0206431	0.0250177	0.409292	-0.672566	0.0515662	6.99e-39	-0.030693	0.0372718	0.410227	0.684867	0.881511	0.0964705	20	0.97(0.90 - 1.04)
cg13488501	NSUN4	1	46805584	rs56063031	1	46825433	T	C	0.272366	-0.0273863	0.0207598	0.187103	0.389886	0.0356344	7.32e-28	-0.0702417	0.0536314	0.190293	0.227094	0.757263	0.133592	20	0.93(0.84 - 1.04)
cg13492245	FPGS	9	130566157	rs73608018	9	130530155	A	G	0.0119284	-0.0593517	0.0519151	0.252937	0.826837	0.145944	1.47e-08	-0.0717816	0.0640532	0.262434	0.262434	0.807294	0.995204	11	0.93(0.82 - 1.06)
cg13494428	AKR7A2	1	19639494	rs2073098	1	19642326	A	G	0.312127	0.00164541	0.0210167	0.937597	-0.671716	0.0335248	2.65e-89	-0.00244956	0.0312883	0.937597	0.812334	0.991417	0.1291	20	1.00(0.94 - 1.06)
cg13510812	LARS2	3	45429626	rs854187	3	45429891	A	C	0.0487078	-0.0178633	0.0502855	0.722412	1.98061	0.0589728	2.77e-247	-0.00901911	0.0253904	0.722426	0.970514	0.955962	0.820038	20	0.99(0.94 - 1.04)
cg13520520	ECSIT	19	11616957	rs113259217	19	11642086	T	C	0.0397614	0.0152256	0.0567223	0.788373	-1.19655	0.0931283	8.77e-38	-0.0127245	0.047415	0.788418	0.788418	0.966494	0.510014	20	0.99(0.90 - 1.08)
cg13521538	ALDH1B1	9	38392470	rs9298976	9	38392604	G	T	0.129225	0.00154157	0.0286812	0.957136	0.318507	0.0488338	6.93e-11	0.00483999	0.090052	0.957137	0.957137	0.9951	0.370032	4	1.00(0.84 - 1.20)
cg13549940	ACOT7	1	6390053	rs72858349	1	6400718	A	G	0.0397614	-0.0276574	0.0616906	0.653919	-1.55049	0.0742442	7.54e-97	0.0178379	0.039797	0.653994	0.510992	0.940622	0.633882	20	1.02(0.94 - 1.10)
cg13588086	GLDC	9	6644369	rs34848653	9	6636991	C	G	0.0318091	0.0285806	0.049452	0.5633	0.874143	0.0840957	2.62e-25	0.0326956	0.0566593	0.563902	0.0475193	0.923393	0.0692568	20	1.03(0.92 - 1.15)
cg13595777	RFK	9	79009726	rs4745546	9	79040345	T	G	0.227634	-0.0141598	0.0224207	0.527681	-0.220419	0.0371019	2.83e-09	0.0642403	0.102292	0.529996	0.529996	0.914589	0.950455	19	1.07(0.87 - 1.30)
cg13602242	MTHFD1L	6	151186614	rs9397361	6	151187349	G	C	0.444334	-0.000617256	0.0193043	0.974492	-0.203034	0.0322537	3.08e-10	0.00304017	0.0950806	0.974492	0.974492	0.998229	0.371466	15	1.00(0.83 - 1.21)
cg13618045	PRDX2	19	12913155	rs3786712	19	12923725	A	G	0.37674	0.0221327	0.0202215	0.27373	-0.209378	0.0348277	1.83e-09	-0.105707	0.0981663	0.281564	0.306519	0.819014	0.857079	20	0.90(0.74 - 1.09)
cg13619177	COX10	17	14106800	rs111697727	17	14038239	A	C	0.0387674	0.0610811	0.0574614	0.287785	-1.40274	0.0862982	2.07e-59	-0.0435441	0.0410511	0.288814	0.537963	0.823574	0.995737	8	0.96(0.88 - 1.04)
cg13624418	LONP1	19	5701986	rs78735685	19	5701987	A	G	0.241551	0.00783084	0.0285045	0.783529	-1.15931	0.0284131	0	-0.00675475	0.0245881	0.783534	0.378814	0.965453	0.108712	20	0.99(0.95 - 1.04)
cg13630871	ENDOG	9	131583092	rs4837316	9	131577450	A	G	0.254473	-0.0221295	0.0252819	0.381405	0.365704	0.0369568	4.36e-23	-0.060512	0.069402	0.38326	0.38326	0.86836	0.199376	20	0.94(0.82 - 1.08)
cg13668339	SUCLG2	3	67704244	rs13069212	3	67702200	G	A	0.354871	0.0234251	0.0194941	0.229499	0.5585	0.0331357	9.65e-64	0.0419429	0.034993	0.23068	0.506948	0.786082	0.999888	20	1.04(0.97 - 1.12)
cg13685833	SCP2	1	53393034	rs12040433	1	53232766	G	A	0.33499	-0.016702	0.0198111	0.399193	0.42126	0.0323123	7.52e-39	-0.0396477	0.0471264	0.400177	0.400177	0.876551	0.0631354	20	0.96(0.88 - 1.05)
cg13688474	SLC25A33	1	9600443	rs72646723	1	9625306	A	G	0.131213	-0.0194321	0.0316321	0.539007	0.301579	0.04651	8.92e-11	-0.0644345	0.105358	0.540817	0.540817	0.917748	0.106559	20	0.94(0.76 - 1.15)
cg13698860	BIK	22	43525679	rs2245946	22	43528240	G	A	0.337972	0.00696271	0.0210268	0.740542	-0.244842	0.034058	6.53e-13	-0.0284375	0.08597	0.740807	0.740807	0.959037	0.83997	9	0.97(0.82 - 1.15)
cg13709982	SARDH	9	136567739	rs10993770	9	136564575	A	C	0.383698	-0.0100381	0.0197944	0.612072	-0.329365	0.0344855	1.29e-21	0.0304771	0.0601834	0.612572	0.649208	0.932086	0.0327089	20	1.03(0.92 - 1.16)
cg13717350	SARDH	9	136566991	rs10993770	9	136564575	A	C	0.383698	-0.0100381	0.0197944	0.612072	-1.16184	0.0249949	0	0.00863982	0.0170381	0.612093	0.100779	0.932086	0.139048	20	1.01(0.98 - 1.04)
cg13740078	PMPCA	9	139315586	rs10870172	9	139319469	A	G	0.236581	0.0220338	0.0227588	0.332972	0.471732	0.0378101	1.01e-35	0.0467083	0.0483902	0.334423	0.334423	0.84753	0.162133	20	1.05(0.95 - 1.15)
cg13742513	SLC25A41	19	6433825	rs2860181	19	6436305	T	C	0.487078	0.0170052	0.019725	0.388625	-0.228751	0.0331404	5.11e-12	-0.0743392	0.0868989	0.392292	0.392292	0.873134	0.334052	18	0.93(0.78 - 1.10)
cg13748794	MTHFD1L	6	151413946	rs2295734	6	151413828	A	C	0.39165	-0.0104926	0.0209715	0.616845	-0.262984	0.0320698	2.4e-16	0.0398982	0.0798926	0.617499	0.617499	0.933609	0.381321	20	1.04(0.89 - 1.22)
cg13811879	SARDH	9	136556337	rs756687	9	136549794	G	C	0.411531	0.0113274	0.0208931	0.587708	-0.282759	0.0307462	3.7e-20	-0.0400603	0.0740185	0.588356	0.200293	0.927364	0.622178	20	0.96(0.83 - 1.11)
cg13824009	SARDH	9	136547862	rs2519120	9	136550998	T	C	0.409543	0.0109349	0.020906	0.600939	0.532495	0.0246878	3.5e-103	0.0205352	0.039272	0.601046	0.321991	0.929587	0.679607	20	1.02(0.95 - 1.10)
cg13835894	PNKD	2	219148914	rs13031757	2	219151926	C	T	0.369781	0.0146676	0.0206921	0.478417	-0.436363	0.0324482	3.16e-41	-0.0336133	0.0474853	0.479027	0.479027	0.903313	0.289269	20	0.97(0.88 - 1.06)
cg13869942	THEM4	1	151878061	rs9943225	1	151880387	G	A	0.083499	0.0263698	0.0342642	0.441536	1.11682	0.0588628	2.83e-80	0.0236114	0.0307053	0.441911	0.22773	0.893272	0.687861	20	1.02(0.96 - 1.09)
cg13883681	GOT2	16	58768565	rs1436429	16	58763831	T	A	0.331014	-0.0178966	0.0198049	0.366184	-0.286614	0.0335846	1.41e-17	0.0624416	0.0694859	0.368854	0.368854	0.863024	0.489818	20	1.06(0.93 - 1.22)
cg13893866	ATAD3A	1	1462754	rs6670992	1	1466513	A	G	0.0377734	0.00614931	0.0325846	0.850314	-1.26099	0.112057	2.24e-29	-0.00487658	0.0258441	0.850334	0.850334	0.977785	0.419029	10	1.00(0.95 - 1.05)
cg13906823	TSTD1	1	161008824	rs10908821	1	161008535	G	C	0.130219	0.0361189	0.0275639	0.190071	-0.362783	0.0526815	5.72e-12	-0.0995606	0.0773423	0.197999	0.197999	0.763248	0.169037	20	0.91(0.78 - 1.05)
cg13909320	MRRF	9	125026858	rs3808901	9	124992671	A	G	0.318091	0.00727841	0.0220541	0.741381	-0.280285	0.0356824	4e-15	-0.0259679	0.0787541	0.741601	0.741601	0.959259	0.811974	6	0.97(0.83 - 1.14)
cg13914990	ACADS	12	121174878	rs1814851	12	121128633	G	C	0.469185	-0.0185076	0.0193422	0.338643	0.677569	0.0304421	9.51e-110	-0.0273147	0.0285728	0.339089	0.525939	0.850417	0.0297911	20	0.97(0.92 - 1.03)
cg13924974	SPIRE1	18	12656824	rs12959998	18	12485188	T	C	0.159046	0.0112332	0.0323416	0.728344	-0.46605	0.0471156	4.53e-23	-0.024103	0.0694379	0.728504	0.728504	0.957338	0.447246	20	0.98(0.85 - 1.12)
cg13951491	HPDL	1	45793032	rs3219487	1	45798555	T	C	0.0795229	0.038604	0.0598509	0.518925	0.432258	0.0568295	2.82e-14	0.0893077	0.138958	0.520421	0.696379	0.912541	0.0226866	20	1.09(0.83 - 1.44)
cg13959031	ISCA1	9	88896340	rs10868406	9	88906695	C	G	0.370775	-0.00521274	0.0194926	0.789145	0.346337	0.0339601	2.02e-24	-0.0150511	0.0563016	0.789215	0.560484	0.966523	0.728771	20	0.99(0.88 - 1.10)
cg13969327	SND1	7	127526253	rs117151498	7	127388965	C	A	0.0248509	-0.135567	0.089528	0.129965	1.13969	0.114631	2.73e-23	-0.11895	0.0794603	0.134399	0.318635	0.705744	0.371102	18	0.89(0.76 - 1.04)
cg13974534	FXN	9	71652532	rs7043526	9	71708485	G	C	0.195825	0.0217636	0.0232495	0.349227	0.260533	0.0398682	6.37e-11	0.0835348	0.090149	0.354119	0.354119	0.858358	0.719127	20	1.09(0.91 - 1.30)
cg13983182	SLC25A25	9	130853333	rs10760536	9	130854984	G	T	0.135189	-0.0277727	0.0287492	0.334027	0.408191	0.043133	2.98e-21	-0.0680384	0.0707967	0.336532	0.336532	0.849178	0.260027	14	0.93(0.81 - 1.07)
cg13989999	BCL2L1	20	30309717	rs8118150	20	30436088	A	G	0.241551	0.00914543	0.0205829	0.65681	0.272739	0.0402864	1.29e-11	0.0335318	0.0756297	0.6575	0.6575	0.941361	0.51808	20	1.03(0.89 - 1.20)
cg14001893	SARDH	9	136562840	rs756687	9	136549794	G	C	0.411531	0.0113274	0.0208931	0.587708	0.192241	0.0347881	3.28e-08	0.058923	0.109204	0.589494	0.589494	0.927836	0.820458	18	1.06(0.86 - 1.31)
cg14006663	PITRM1	10	3215076	rs9423713	10	3215111	C	G	0.455268	0.0222143	0.0200524	0.267943	-0.178859	0.0324835	3.67e-08	-0.1242	0.114359	0.277457	0.277457	0.816249	0.856662	7	0.88(0.71 - 1.11)
cg14015300	COX6B2	19	55864308	rs2124920	19	55872591	T	C	0.0934394	0.0241473	0.043506	0.578871	0.775518	0.0623162	1.49e-35	0.031137	0.056155	0.579249	0.579249	0.925788	0.25797	20	1.03(0.92 - 1.15)
cg14019186	GFM1	3	158390074	rs7628497	3	158384068	G	A	0.220676	0.011082	0.0245179	0.651272	-0.246865	0.0404568	1.05e-09	-0.0448909	0.0995891	0.652162	0.652162	0.94044	0.0911379	16	0.96(0.79 - 1.16)
cg14025831	PANK2	20	3873404	rs115017522	20	3873195	T	G	0.0457256	0.0116847	0.0359493	0.745156	-0.47064	0.0803477	4.7e-09	-0.0248273	0.0765014	0.745534	0.745534	0.959922	0.677613	9	0.98(0.84 - 1.13)
cg14032732	ECHDC3	10	11784473	rs55790558	10	11821218	T	C	0.33002	-0.0087242	0.0210506	0.678552	-0.199154	0.0335142	2.81e-09	0.0438062	0.105957	0.679288	0.679288	0.947061	0.824634	20	1.04(0.85 - 1.29)
cg14039237	SLC25A25	9	130833354	rs35830594	9	130835135	G	A	0.168986	-0.0420364	0.0238945	0.078535	-0.234508	0.0422824	2.92e-08	0.179253	0.106895	0.0935598	0.0935598	0.652349	0.990146	15	1.20(0.97 - 1.48)
cg14061069	DMPK	19	46274453	rs4802276	19	46260748	C	T	0.468191	0.0632197	0.0192396	0.00101651	1.2099	0.0182168	0	0.0522518	0.0159212	0.0010311	0.0250703	0.0758713	0.0210949	20	1.05(1.02 - 1.09)
cg14064024	SLC25A29	14	100771096	rs1059264	14	100769163	T	C	0.365805	-0.011392	0.0202685	0.574079	-0.852614	0.030777	6.43e-169	0.0133613	0.0237771	0.574158	0.202877	0.924906	0.464022	20	1.01(0.97 - 1.06)
cg14078231	CASP9	1	15850601	rs75461554	1	15810172	T	C	0.187873	-0.00716211	0.0232636	0.758183	0.770108	0.0339891	1.18e-113	-0.00930014	0.030211	0.758205	0.148442	0.9615	0.249317	20	0.99(0.93 - 1.05)
cg14078730	MACROD1	11	63896557	rs12575642	11	63979643	T	G	0.183897	0.000621306	0.0248807	0.980078	-0.319488	0.0411426	8.14e-15	-0.00194469	0.0778772	0.980078	0.980078	0.998436	0.276824	20	1.00(0.86 - 1.16)
cg14085017	MACROD1	11	63775226	rs11231663	11	63738769	C	A	0.398608	0.00887828	0.0193897	0.647034	-0.273804	0.0326946	5.54e-17	-0.0324256	0.0709217	0.647525	0.647525	0.940098	0.162494	20	0.97(0.84 - 1.11)
cg14094639	AURKAIP1	1	1309477	rs12093363	1	1171153	T	C	0.028827	0.00360098	0.0595629	0.951792	-0.66456	0.0985587	1.55e-11	-0.0054186	0.0896312	0.951794	0.951794	0.994347	0.759315	20	0.99(0.83 - 1.19)
cg14117565	ETFB	19	51850506	rs3786628	19	51850633	A	G	0.0984095	0.0201839	0.0434842	0.642529	-2.3925	0.0287281	0	-0.00843632	0.0181755	0.642534	0.894262	0.939407	0.348638	20	0.99(0.96 - 1.03)
cg14153061	STX17	9	102669613	rs10739792	9	102708944	T	G	0.322068	-0.017639	0.019225	0.358879	0.946831	0.0293365	1.58e-228	-0.0186295	0.0203128	0.359073	0.0197562	0.861184	0.0114992	20	0.98(0.94 - 1.02)
cg14163119	SARDH	9	136581211	rs10993770	9	136564575	A	C	0.383698	-0.0100381	0.0197944	0.612072	-0.300472	0.0341472	1.38e-18	0.0334078	0.065987	0.612661	0.612661	0.932126	0.313353	20	1.03(0.91 - 1.18)
cg14170337	AGPAT4	6	161687285	rs12524665	6	161616293	T	C	0.111332	-0.00992789	0.0357378	0.781167	-0.261772	0.047601	3.81e-08	0.0379257	0.136697	0.781439	0.781439	0.964852	0.205627	20	1.04(0.79 - 1.36)
cg14176132	CHCHD5	2	113341836	rs1545133	2	113309473	C	T	0.427435	0.0254273	0.0192073	0.185558	0.434253	0.0326128	1.88e-40	0.0585541	0.0444487	0.187724	0.314843	0.755648	0.084076	20	1.06(0.97 - 1.16)
cg14187409	CHCHD2	7	56174376	rs6964563	7	55957708	T	C	0.156064	0.0174484	0.0255088	0.493966	-0.290349	0.0402282	5.29e-13	-0.0600945	0.0882492	0.495894	0.495894	0.906633	0.929986	20	0.94(0.79 - 1.12)
cg14188676	REXO2	11	114309411	rs483314	11	114306863	G	A	0.327038	-0.0117777	0.021098	0.576682	0.191262	0.0340218	1.89e-08	-0.0615787	0.110852	0.578549	0.578549	0.925788	0.548209	13	0.94(0.76 - 1.17)
cg14215970	STOM	9	124132919	rs2572854	9	124157048	A	G	0.420477	0.00158364	0.0200403	0.937014	0.702196	0.0304025	5e-118	0.00225527	0.0285396	0.937015	0.41791	0.991295	0.5312	20	1.00(0.95 - 1.06)
cg14223995	UCP1	4	141489799	rs2270565	4	141483471	A	T	0.0785288	0.0239943	0.0335021	0.473866	0.522299	0.0617779	2.8e-17	0.0459398	0.0643733	0.475446	0.475446	0.902605	0.29362	20	1.05(0.92 - 1.19)
cg14243323	TFAM	10	60145056	rs16912174	10	60145052	G	T	0.0228628	0.166789	0.127105	0.189448	-0.91456	0.0978669	9.19e-21	-0.182371	0.140343	0.193784	0.193784	0.760741	0.155773	20	0.83(0.63 - 1.10)
cg14249520	CPT1A	11	68530177	rs7112615	11	68530318	C	A	0.0526839	-0.0280659	0.0652991	0.667337	1.78564	0.0555794	1.81e-226	-0.0157176	0.0365723	0.667365	0.302976	0.94369	0.617766	20	0.98(0.92 - 1.06)
cg14257676	MSRA	8	10192642	rs11774474	8	10192377	C	G	0.399602	0.00500168	0.020833	0.810265	-0.589006	0.0321453	5.4e-75	-0.00849172	0.0353728	0.810281	0.50243	0.969473	0.409984	20	0.99(0.93 - 1.06)
cg14259326	ATAD1	10	89517565	rs61855185	10	89517565	T	C	0.0198807	0.133407	0.283694	0.638177	-3.16271	0.172924	1e-74	-0.0421813	0.0897294	0.638288	0.638288	0.938935	0.486397	5	0.96(0.80 - 1.14)
cg14264119	ECHDC3	10	11783794	rs3829154	10	11782753	A	G	0.286282	0.0287761	0.0215007	0.180773	0.563265	0.03476	4.69e-59	0.0510881	0.0383016	0.182257	0.584368	0.749211	0.333859	20	1.05(0.98 - 1.13)
cg14293614	TOMM5	9	37593003	rs34573740	9	37589753	A	G	0.157058	-0.0131526	0.0289033	0.649069	0.484819	0.0459361	4.86e-26	-0.0271289	0.059672	0.649373	0.811486	0.94044	0.842318	20	0.97(0.87 - 1.09)
cg14294859	SLC25A25	9	130862556	rs10987873	9	130856712	C	T	0.11332	-0.0501449	0.0317301	0.114025	1.35049	0.0430291	3.18e-216	-0.0371308	0.0235249	0.114483	0.142729	0.683318	0.888228	15	0.96(0.92 - 1.01)
cg14313373	SARDH	9	136538372	rs34508494	9	136538310	G	A	0.197813	-0.00381952	0.0238653	0.872846	0.361872	0.0388498	1.22e-20	-0.0105549	0.0659593	0.872864	0.872864	0.982348	0.65568	19	0.99(0.87 - 1.13)
cg14316565	CAT	11	34460789	rs35960263	11	34510012	A	G	0.403579	0.00192606	0.0192396	0.920258	-0.195667	0.0321991	1.23e-09	-0.00984359	0.0983419	0.920269	0.920269	0.987723	0.645375	20	0.99(0.82 - 1.20)
cg14316865	PMPCA	9	139316577	rs4259518	9	139322503	C	T	0.390656	0.0366572	0.0203131	0.0711359	0.17954	0.0323223	2.78e-08	0.204173	0.118961	0.0861064	0.0861064	0.635288	0.470745	20	1.23(0.97 - 1.55)
cg14318858	CPT1C	19	50204862	rs112384921	19	50201906	A	C	0.161034	-0.0174774	0.0291602	0.548934	-1.20885	0.0372373	3.51e-231	0.0144579	0.0241264	0.549002	0.56172	0.919416	0.224983	20	1.01(0.97 - 1.06)
cg14319893	OXR1	8	107284222	rs35335895	8	107348005	C	T	0.106362	-0.0276472	0.028783	0.336784	-0.292836	0.0500131	4.76e-09	0.0944118	0.0996042	0.343196	0.343196	0.85361	0.819631	9	1.10(0.90 - 1.34)
cg14323210	FASTK	7	150778255	rs2303939	7	150773072	C	G	0.466203	0.0129672	0.0192097	0.499654	-0.392529	0.0314472	9.34e-36	-0.033035	0.0490098	0.50028	0.50028	0.907786	0.720144	20	0.97(0.88 - 1.07)
cg14342817	AGPAT4	6	161560695	rs139061868	6	161477624	G	A	0.0139165	-0.00286381	0.0769161	0.970299	-1.90232	0.120201	2.05e-56	0.00150543	0.0404328	0.970299	0.871424	0.997438	0.401045	20	1.00(0.93 - 1.08)
cg14360014	SARDH	9	136603716	rs2905214	9	136600773	T	C	0.295229	0.00182206	0.0201602	0.927986	0.414871	0.0350527	2.55e-32	0.00439187	0.0485953	0.927988	0.873249	0.989494	0.317056	20	1.00(0.91 - 1.10)
cg14365564	STOM	9	124133079	rs2572854	9	124157048	A	G	0.420477	0.00158364	0.0200403	0.937014	0.721176	0.0299363	3.16e-128	0.00219591	0.0277885	0.937015	0.413353	0.991295	0.501976	20	1.00(0.95 - 1.06)
cg14370784	MRPL41	9	140446656	rs928046	9	140487108	T	C	0.49503	-0.0249506	0.0192327	0.194528	0.449517	0.031097	2.32e-47	-0.0555054	0.0429573	0.19632	0.419176	0.762175	0.617996	20	0.95(0.87 - 1.03)
cg14392031	NIPSNAP3B	9	107526202	rs62569025	9	107409559	T	C	0.122266	0.0125172	0.0353769	0.723471	-0.365112	0.0504408	4.54e-13	-0.0342832	0.0970089	0.723787	0.723787	0.956287	0.329763	20	0.97(0.80 - 1.17)
cg14410018	TOP3A	17	18177546	rs4925157	17	18173137	A	G	0.0974155	-0.0386253	0.0317806	0.224224	0.432592	0.048451	4.32e-19	-0.0892881	0.074143	0.228486	0.228486	0.78547	0.862601	20	0.91(0.79 - 1.06)
cg14412622	MRPL19	2	75873674	rs13032535	2	75875317	A	G	0.416501	0.0213203	0.0197219	0.279676	0.376398	0.0331436	6.88e-30	0.0566429	0.0526332	0.281846	0.716738	0.81939	0.543847	20	1.06(0.95 - 1.17)
cg14431573	BCL2L10	15	52405019	rs2231290	15	52405335	A	G	0.286282	-0.0308692	0.0205108	0.132319	-0.267936	0.0363977	1.82e-13	0.115211	0.0781347	0.140342	0.227822	0.708831	0.921151	20	1.12(0.96 - 1.31)
cg14440600	CPT1C	19	50193021	rs12984428	19	50199616	A	G	0.419483	0.0069683	0.0198933	0.726126	0.296217	0.0338758	2.25e-18	0.0235243	0.0672118	0.726336	0.728293	0.957108	0.586708	18	1.02(0.90 - 1.17)
cg14458731	COQ4	9	131083555	rs9695920	9	131113889	G	A	0.201789	0.0470522	0.0239147	0.0491255	-0.320581	0.0440351	3.33e-13	-0.146771	0.0772742	0.0575171	0.0575171	0.565946	0.931529	20	0.86(0.74 - 1.00)
cg14472148	NDUFB6	9	32573691	rs7874777	9	32565245	G	C	0.255467	0.00410054	0.022808	0.857321	0.415305	0.037949	7.12e-28	0.00987356	0.054926	0.85734	0.603709	0.979375	0.906074	20	1.01(0.91 - 1.12)
cg14496305	ALDH1L1	3	125875526	rs6791054	3	125862804	T	C	0.44831	1.44e-05	0.0191489	0.999401	0.437793	0.0330506	4.75e-40	3.29e-05	0.0437396	0.999401	0.99755	0.999845	0.787342	20	1.00(0.92 - 1.09)
cg14524643	SARDH	9	136549086	rs756690	9	136549043	T	C	0.398608	0.0112721	0.0209475	0.5905	0.783339	0.0321332	2.94e-131	0.0143898	0.0267478	0.59059	0.694372	0.92794	0.850924	20	1.01(0.96 - 1.07)
cg14531782	PDE2A	11	72385425	rs1513781	11	72381628	A	G	0.0914513	0.012954	0.0281645	0.645559	0.377724	0.0593475	1.96e-10	0.0342949	0.0747582	0.646418	0.646418	0.940098	0.480923	20	1.03(0.89 - 1.20)
cg14544289	SPTLC2	14	78051204	rs2284230	14	78015897	T	C	0.198807	-0.0348188	0.0246085	0.157095	0.347865	0.0391418	6.26e-19	-0.100093	0.0716325	0.16232	0.531795	0.729022	0.562946	20	0.90(0.79 - 1.04)
cg14554539	SLC25A25	9	130854713	rs7851605	9	130841917	T	C	0.137177	-0.0283259	0.028829	0.325829	0.276254	0.0451819	9.7e-10	-0.102536	0.105696	0.331995	0.331995	0.845749	0.362246	15	0.90(0.73 - 1.11)
cg14571669	MSRB3	12	65756576	rs10878267	12	65779042	T	G	0.0198807	0.0502651	0.0608639	0.408883	2.73026	0.151805	2.54e-72	0.0184104	0.0223158	0.409376	0.409376	0.880985	0.324244	6	1.02(0.97 - 1.06)
cg14575602	MTX2	2	177133722	rs41475454	2	177129407	A	T	0.194831	-0.00892202	0.0251519	0.722795	-0.680379	0.0358931	3.96e-80	0.0131133	0.036974	0.722842	0.770536	0.955962	0.0370237	20	1.01(0.94 - 1.09)
cg14632002	STOM	9	124132393	rs17176790	9	124718945	A	G	0.0188867	-0.0279309	0.123038	0.820416	0.623255	0.112261	2.83e-08	-0.0448145	0.197577	0.820563	0.820563	0.971966	0.270226	4	0.96(0.65 - 1.41)
cg14638453	MACROD1	11	63804481	rs79575617	11	63809977	T	C	0.0626243	-0.0513268	0.0440235	0.243657	-0.742119	0.0679771	9.54e-28	0.0691625	0.0596586	0.246333	0.662973	0.795936	0.466904	14	1.07(0.95 - 1.20)
cg14644387	HSD17B8	6	33173137	rs139326709	6	33107690	G	A	0.00795229	-0.0442151	0.137496	0.747776	7.05941	0.173501	0	-0.00626328	0.0194776	0.747783	0.65867	0.960072	0.218942	20	0.99(0.96 - 1.03)
cg14646094	MCCD1	6	31496752	rs2855811	6	31471801	A	G	0.262425	0.0200584	0.0205692	0.329478	-0.540227	0.034708	1.26e-54	-0.0371296	0.0381497	0.330425	2.27e-16	0.845051	2.38e-13	20	0.96(0.89 - 1.04)
cg14651183	UQCRB	8	97248129	rs10955067	8	97230982	A	G	0.471173	-0.0329291	0.0193068	0.0880882	-0.180914	0.0325985	2.86e-08	0.182015	0.111644	0.103034	0.103034	0.66653	0.717333	7	1.20(0.96 - 1.49)
cg14656297	FXN	9	71651331	rs11144892	9	71655588	G	A	0.195825	0.0266983	0.0245847	0.277491	0.273568	0.0410407	2.63e-11	0.0975929	0.0910517	0.283791	0.283791	0.820473	0.578966	20	1.10(0.92 - 1.32)
cg14656441	NDUFS5	1	39500070	rs7416577	1	39488851	G	C	0.300199	-0.00904436	0.0222098	0.683844	-0.501817	0.033524	1.17e-50	0.0180232	0.0442751	0.683954	0.989389	0.948008	0.979611	20	1.02(0.93 - 1.11)
cg14672994	ACSF2	17	48503057	rs11656294	17	48511909	C	T	0.303181	-0.00613919	0.0215854	0.776093	0.555139	0.0343855	1.24e-58	-0.0110588	0.0388889	0.776127	0.288945	0.963576	0.316638	20	0.99(0.92 - 1.07)
cg14692327	MTFMT	15	65321432	rs10459637	15	65321382	A	G	0.191849	-0.0145857	0.0237842	0.53971	-0.655721	0.0391115	4.37e-63	0.0222438	0.0362961	0.539981	0.835601	0.917722	0.747037	20	1.02(0.95 - 1.10)
cg14698352	SLC25A40	7	87505675	rs28642834	7	87486884	G	A	0.0576541	-0.02381	0.036137	0.509972	0.826145	0.0645923	1.86e-37	-0.0288206	0.0437997	0.510532	0.646921	0.911609	0.292605	20	0.97(0.89 - 1.06)
cg14711243	ACAD9	3	128597701	rs62265303	3	128659580	G	A	0.0178926	0.0539168	0.0482424	0.263728	6.62474	0.0833428	0	0.00813871	0.00728288	0.263775	0.305767	0.808091	0.804088	20	1.01(0.99 - 1.02)
cg14729962	DNAJC15	13	43597565	rs73473938	13	43598958	T	C	0.250497	-0.00984544	0.0229175	0.667484	1.0421	0.0331417	5.1e-217	-0.00944769	0.0219937	0.667513	0.613545	0.94369	0.50594	20	0.99(0.95 - 1.03)
cg14790396	PDE2A	11	72381323	rs10793037	11	72374630	A	G	0.154076	0.0233279	0.0230713	0.311958	0.423693	0.0442482	1.02e-21	0.0550585	0.0547557	0.314641	0.583579	0.836163	0.856101	20	1.06(0.95 - 1.18)
cg14833160	BAX	19	49457855	rs1009316	19	49458570	T	C	0.11332	-0.0669112	0.0340444	0.0493668	0.916728	0.0488741	1.7e-78	-0.0729891	0.0373402	0.0506175	0.123248	0.543913	0.00110857	20	0.93(0.86 - 1.00)
cg14842237	MACROD1	11	63784102	rs523586	11	63784090	T	C	0.404573	0.0181869	0.0194696	0.350243	0.975708	0.0267952	2.6e-290	0.0186397	0.0199609	0.350402	0.371684	0.856267	0.0382048	20	1.02(0.98 - 1.06)
cg14849468	ALDH6A1	14	74549092	rs7152352	14	74611271	A	G	0.321074	-0.00821916	0.0210008	0.695521	0.27041	0.0341169	2.26e-15	-0.0303951	0.0777573	0.695873	0.912537	0.950129	0.861535	20	0.97(0.83 - 1.13)
cg14850660	HEBP1	12	13145099	rs7975565	12	13183104	C	T	0.342942	0.00650011	0.0214955	0.762352	-0.240442	0.0334071	6.14e-13	-0.027034	0.0894787	0.762555	0.762555	0.961535	0.4192	20	0.97(0.82 - 1.16)
cg14863667	SFXN2	10	104489185	rs2778038	10	104515069	C	A	0.209742	0.0272537	0.0298614	0.361414	0.254436	0.0394675	1.14e-10	0.107114	0.118533	0.366175	0.366175	0.862711	0.407956	20	1.11(0.88 - 1.40)
cg14871736	NMNAT3	3	139346734	rs9653937	3	139342811	C	T	0.467197	0.022295	0.0195568	0.254281	0.305404	0.0325798	6.98e-21	0.0730017	0.0645076	0.257771	0.257771	0.803079	0.421841	20	1.08(0.95 - 1.22)
cg14883291	ME3	11	86383761	rs12098937	11	86384063	G	C	0.128231	-0.0165169	0.0278331	0.552896	-0.662418	0.0481431	4.47e-43	0.0249342	0.0420565	0.553265	0.240889	0.9201	0.868246	20	1.03(0.94 - 1.11)
cg14886794	SERHL2	22	42949593	rs137100	22	42990074	T	C	0.228628	0.0175342	0.0238023	0.461329	0.379375	0.035903	4.25e-26	0.0462186	0.0628931	0.462415	0.204073	0.899201	0.762144	20	1.05(0.93 - 1.18)
cg14894245	GPX4	19	1106640	rs713041	19	1106615	T	C	0.449304	-0.0206133	0.0198352	0.298699	-0.227596	0.0319792	1.1e-12	0.0905699	0.0880753	0.303798	0.303798	0.832267	0.41498	19	1.09(0.92 - 1.30)
cg14896756	ETHE1	19	44031390	rs12611350	19	44028387	T	A	0.0735586	0.0562619	0.0432415	0.193221	0.754839	0.0558312	1.19e-41	0.0745349	0.0575504	0.195277	0.191134	0.761595	0.126908	20	1.08(0.96 - 1.21)
cg14910265	GATM	15	45670406	rs56850226	15	45633118	C	T	0.275348	-0.0027977	0.0206333	0.892144	0.424852	0.0355204	5.7e-33	-0.00658512	0.048569	0.892151	0.892151	0.983929	0.15709	20	0.99(0.90 - 1.09)
cg14913111	HPDL	1	45792733	rs115623213	1	45404313	A	G	0.0387674	0.0800106	0.0693985	0.248945	0.454688	0.0752366	1.51e-09	0.175968	0.155381	0.257428	0.257428	0.802614	0.275784	15	1.19(0.88 - 1.62)
cg14918927	ALDH1L2	12	105477694	rs1621553	12	105489266	G	T	0.15507	-0.00528532	0.0256914	0.837007	0.597519	0.0401463	4.22e-50	-0.00884544	0.0430009	0.837022	0.898453	0.974681	0.523322	20	0.99(0.91 - 1.08)
cg14935711	VARS2	6	30882694	rs2233980	6	31079644	A	G	0.0854871	0.1998	0.0322253	5.64e-10	0.794923	0.0406845	5.15e-85	0.251345	0.042531	3.43e-09	5.03e-16	1.58e-06	9.2e-07	20	1.29(1.18 - 1.40)
cg14963062	ALKBH7	19	6371673	rs61003547	19	6373687	T	C	0.0725646	-0.0355609	0.0342477	0.29911	-0.48053	0.0727271	3.91e-11	0.0740035	0.0721453	0.305007	0.305007	0.833426	0.885046	18	1.08(0.93 - 1.24)
cg14971586	BIK	22	43509649	rs9620115	22	43509668	G	A	0.173956	0.023592	0.0275436	0.391703	0.644165	0.044524	1.94e-47	0.0366241	0.0428335	0.392531	0.325891	0.87321	0.364545	20	1.04(0.95 - 1.13)
cg14993813	NSUN4	1	46806288	rs6682266	1	46820419	C	T	0.272366	-0.0270574	0.0207537	0.192323	-0.351591	0.034671	3.64e-24	0.0769571	0.0595138	0.195978	0.195978	0.762078	0.0514646	20	1.08(0.96 - 1.21)
cg14994056	ACAT1	11	107992015	rs10890813	11	107987784	A	G	0.33996	-0.016394	0.0207112	0.428622	0.200488	0.0349074	9.28e-09	-0.0817706	0.104281	0.432958	0.432958	0.890327	0.199041	20	0.92(0.75 - 1.13)
cg15007325	SLC25A28	10	101380334	rs6584300	10	101385866	G	A	0.120278	0.0194317	0.030517	0.524288	0.498157	0.0497366	1.3e-23	0.0390072	0.0613834	0.525124	0.525124	0.913289	0.978838	20	1.04(0.92 - 1.17)
cg15012607	ETHE1	19	44012195	rs2021091	19	43963333	C	T	0.411531	-0.0102682	0.0202103	0.611406	0.267299	0.0321219	8.69e-17	-0.0384147	0.0757502	0.612068	0.612068	0.932086	0.0525962	20	0.96(0.83 - 1.12)
cg15030849	COX6B2	19	55866094	rs111342881	19	55874890	A	G	0.082505	0.0413671	0.046969	0.378463	0.456485	0.0659636	4.51e-12	0.0906209	0.103723	0.38229	0.38229	0.86807	0.682109	12	1.09(0.89 - 1.34)
cg15037583	MACROD1	11	63767176	rs7936614	11	63728137	A	G	0.39662	0.00878525	0.0193919	0.650522	0.314338	0.0328247	1.01e-21	0.0279484	0.0617602	0.650887	0.845109	0.94044	0.241521	20	1.03(0.91 - 1.16)
cg15042150	FKBP8	19	18654681	rs12977772	19	18675145	T	G	0.210736	-0.0225729	0.0250084	0.366731	-0.256182	0.0428406	2.23e-09	0.0881128	0.0987255	0.372123	0.372123	0.863722	0.0642711	12	1.09(0.90 - 1.33)
cg15067687	SND1	7	127658301	rs7789322	7	127653812	T	C	0.366799	0.0164796	0.0194154	0.395998	-0.147049	0.0214471	7.06e-12	-0.112068	0.133041	0.399587	0.399587	0.876551	0.129013	20	0.89(0.69 - 1.16)
cg15067870	PDK2	17	48183288	rs847695	17	48183736	T	C	0.352883	-0.0148375	0.0200842	0.46005	-0.256885	0.0335084	1.77e-14	0.0577593	0.0785458	0.462121	0.462121	0.899132	0.109191	17	1.06(0.91 - 1.24)
cg15068132	CHPT1	12	102092402	rs11110959	12	102074726	C	T	0.252485	0.0179405	0.0219435	0.413599	0.289737	0.0345573	5.11e-17	0.06192	0.0760953	0.415807	0.674083	0.8824	0.587215	20	1.06(0.92 - 1.23)
cg15080939	VARS2	6	30881560	rs2233959	6	31081065	C	T	0.420477	0.0139605	0.0199989	0.485137	0.214751	0.0329367	7.03e-11	0.0650078	0.0936581	0.487622	0.0161315	0.904905	0.00214628	20	1.07(0.89 - 1.28)
cg15095922	NDUFS6	5	1800542	rs6868515	5	1799215	C	G	0.233598	-0.0207319	0.0219985	0.345976	-0.611316	0.0361381	3.42e-64	0.0339135	0.0360413	0.346723	0.221401	0.854783	0.0585273	20	1.03(0.96 - 1.11)
cg15100426	PNKD	2	219187432	rs4672884	2	219182481	A	G	0.388668	0.00376918	0.021063	0.857979	-0.214701	0.0326688	4.96e-11	-0.0175555	0.0981401	0.858031	0.971561	0.979524	0.62507	20	0.98(0.81 - 1.19)
cg15108890	COX10	17	14111644	rs11078233	17	14110852	C	T	0.171968	-0.00674984	0.0211905	0.750082	0.346959	0.0433334	1.18e-15	-0.0194543	0.0611233	0.750273	0.750273	0.960547	0.468531	20	0.98(0.87 - 1.11)
cg15128470	LIAS	4	39460390	rs749915	4	39474868	A	G	0.203777	0.0123275	0.0262913	0.639154	-0.639228	0.0357531	1.72e-71	-0.019285	0.0411439	0.63927	0.829105	0.939078	0.535211	20	0.98(0.90 - 1.06)
cg15157360	BNIP3L	8	26241565	rs76673604	8	26258940	A	G	0.0347913	-0.0859767	0.0738388	0.244268	1.43755	0.0840646	1.47e-65	-0.059808	0.0514834	0.24536	0.34657	0.795936	0.537561	15	0.94(0.85 - 1.04)
cg15167276	ALDH1L1	3	125823954	rs4646756	3	125824256	T	C	0.385686	-0.000331796	0.0195182	0.986437	-0.288578	0.0323886	5.11e-19	0.00114976	0.0676358	0.986437	0.986437	0.998626	0.343544	20	1.00(0.88 - 1.14)
cg15176213	COX7A1	19	36643572	rs141061193	19	37123347	A	G	0.0168986	-0.137423	0.0606598	0.0234838	1.105	0.107798	1.18e-24	-0.124365	0.0562204	0.0269604	0.445629	0.432194	0.158489	20	0.88(0.79 - 0.99)
cg15190747	BCL2L10	15	52405133	rs79704026	15	52557495	T	C	0.0526839	-0.0458032	0.0457667	0.316925	-0.593027	0.0685395	5.05e-18	0.0772363	0.0776893	0.320141	0.598649	0.839342	0.995156	20	1.08(0.93 - 1.26)
cg15206445	SPG7	16	89573312	rs8060502	16	89589408	G	A	0.351889	-0.0070718	0.0193463	0.71471	0.444993	0.0332731	8.58e-41	-0.0158919	0.0434917	0.714812	0.3641	0.954462	0.02778	20	0.98(0.90 - 1.07)
cg15211864	CPT1A	11	68531232	rs7112615	11	68530318	C	A	0.0526839	-0.0280659	0.0652991	0.667337	0.533857	0.0655913	3.98e-16	-0.052572	0.122486	0.667772	0.667772	0.94369	0.68433	19	0.95(0.75 - 1.21)
cg15248132	NUDT19	19	33182730	rs71351189	19	33176508	C	T	0.2167	0.0399686	0.0232527	0.0856362	0.32262	0.0389043	1.11e-16	0.123888	0.0736066	0.092355	0.092355	0.649157	0.060165	20	1.13(0.98 - 1.31)
cg15284911	MGST1	12	16512994	rs2331818	12	16351775	G	A	0.465209	0.0192466	0.0196233	0.32669	0.260696	0.0317881	2.38e-16	0.0738276	0.075809	0.330124	0.330124	0.845051	0.275768	20	1.08(0.93 - 1.25)
cg15295200	NMNAT3	3	139397901	rs3922621	3	139397901	T	C	0.296223	-0.0124791	0.0201422	0.535554	-1.40064	0.0161813	0	0.00890957	0.0143811	0.535564	0.610442	0.916721	0.173614	20	1.01(0.98 - 1.04)
cg15296299	FARS2	6	5724114	rs1569464	6	5723400	T	C	0.369781	-0.0184903	0.020282	0.361947	0.851432	0.0299021	2.46e-178	-0.0217167	0.0238332	0.362193	0.397607	0.862417	0.715728	20	0.98(0.93 - 1.03)
cg15320059	PC	11	66625164	rs7931485	11	66578635	A	G	0.335984	0.030564	0.0194793	0.116636	0.350647	0.0336433	1.96e-25	0.0871645	0.0561784	0.120766	0.120766	0.690464	0.287725	20	1.09(0.98 - 1.22)
cg15388570	ADCK1	14	78328609	rs3783967	14	78333139	T	C	0.0477137	0.0215274	0.0433573	0.619533	0.51278	0.0661809	9.32e-15	0.0419818	0.0847269	0.620251	0.620251	0.934175	0.856994	20	1.04(0.88 - 1.23)
cg15390444	BNIP3	10	133793442	rs111632741	10	133795801	G	T	0.190855	0.018271	0.024431	0.454544	0.430014	0.0454093	2.81e-21	0.0424893	0.0569914	0.455945	0.455945	0.897691	0.181249	13	1.04(0.93 - 1.17)
cg15419313	MRPS26	20	3026568	rs16988242	20	3026531	C	A	0.266402	-0.017762	0.0215837	0.410544	-0.255125	0.037537	1.07e-11	0.0696209	0.0852185	0.413946	0.413946	0.8824	0.374267	18	1.07(0.91 - 1.27)
cg15473617	SPG7	16	89593170	rs141882852	16	89593170	T	C	0.0397614	-0.0213255	0.0589044	0.717325	-0.976769	0.0847851	1.04e-30	0.0218327	0.0603351	0.717459	0.717459	0.95492	0.155396	20	1.02(0.91 - 1.15)
cg15473904	MRPL41	9	140446993	rs928046	9	140487108	T	C	0.49503	-0.0249506	0.0192327	0.194528	0.504122	0.0309641	1.35e-59	-0.0494931	0.0382718	0.195941	0.579775	0.762078	0.562989	20	0.95(0.88 - 1.03)
cg15490897	ACOT11	1	55038020	rs300271	1	55046039	G	T	0.286282	0.0103438	0.0213372	0.627834	0.551148	0.03454	2.56e-57	0.0187677	0.038732	0.627993	0.636415	0.935943	0.805834	20	1.02(0.94 - 1.10)
cg15552461	RDH13	19	55581114	rs4806641	19	55592070	A	G	0.083499	-0.00579835	0.0368111	0.874838	-0.899385	0.051096	2.38e-69	0.00644702	0.0409308	0.874843	0.0644649	0.982348	0.0206783	20	1.01(0.93 - 1.09)
cg15568107	GLYAT	11	58477085	rs7933339	11	58658875	C	T	0.0357853	-0.0907198	0.0592189	0.125537	-0.52256	0.0874488	2.29e-09	0.173606	0.116989	0.137822	0.137822	0.708641	0.0396084	19	1.19(0.95 - 1.50)
cg15580309	NSUN4	1	46814106	rs111226885	1	46814273	C	T	0.27336	-0.0272292	0.0207536	0.189512	1.18987	0.0263506	0	-0.0228841	0.0174492	0.189699	0.0104298	0.756881	0.129563	20	0.98(0.94 - 1.01)
cg15584071	SDHAF1	19	36484913	rs7247214	19	36489149	A	G	0.164016	0.0228533	0.0250716	0.362021	-0.401112	0.0491258	3.21e-16	-0.0569749	0.0628936	0.364992	0.364992	0.86248	0.340865	16	0.94(0.84 - 1.07)
cg15591616	PARK7	1	8024678	rs226252	1	8026003	C	G	0.261431	-0.0304861	0.0217453	0.160926	-0.245139	0.0366232	2.18e-11	0.124363	0.090631	0.170005	0.170005	0.737349	0.44588	20	1.13(0.95 - 1.35)
cg15609308	RPIA	2	88997989	rs4972061	2	88967502	A	G	0.299205	-0.0064073	0.0206151	0.755948	-0.418171	0.0350559	8.39e-33	0.0153222	0.049315	0.756028	0.756028	0.961326	0.0524018	20	1.02(0.92 - 1.12)
cg15628959	THEM4	1	151882675	rs76069678	1	151848303	C	T	0.028827	0.061573	0.069006	0.37224	0.866044	0.0999654	4.58e-18	0.0710969	0.0801011	0.374762	0.374762	0.865021	0.965596	20	1.07(0.92 - 1.26)
cg15633056	MSRA	8	10236882	rs11249992	8	10220412	A	C	0.338966	-0.00813632	0.0202483	0.687811	0.283432	0.033802	5.07e-17	-0.0287064	0.0715216	0.68815	0.878301	0.949186	0.960756	20	0.97(0.84 - 1.12)
cg15638207	LYRM4	6	5261560	rs141319314	6	3709256	C	T	0.00397614	0.0664828	0.232878	0.775274	0.835118	0.151819	3.78e-08	0.0796089	0.279232	0.775568	0.775568	0.963576	NA	NA	1.08(0.63 - 1.87)
cg15681628	COX6B2	19	55866305	rs4252565	19	55875212	G	A	0.213718	-0.0229032	0.0233067	0.325761	0.35048	0.0401662	2.64e-18	-0.065348	0.0669197	0.32881	0.484874	0.844476	0.400751	20	0.94(0.82 - 1.07)
cg15688683	ATAD3B	1	1425815	rs819981	1	1427672	G	C	0.0994036	0.0212512	0.024333	0.382473	-0.591403	0.0568363	2.34e-25	-0.0359335	0.0412892	0.384142	0.384142	0.868405	0.0852899	20	0.96(0.89 - 1.05)
cg15698545	ME3	11	86383723	rs12098937	11	86384063	G	C	0.128231	-0.0165169	0.0278331	0.552896	-0.958372	0.0463989	8.79e-95	0.0172343	0.0290541	0.55306	0.136758	0.920061	0.833946	20	1.02(0.96 - 1.08)
cg15705209	AGPAT5	8	6565758	rs117969529	8	6585982	G	C	0.0477137	0.0189999	0.0374456	0.611874	-0.612704	0.0863887	1.32e-12	-0.0310099	0.0612715	0.612782	0.631702	0.932192	0.851939	4	0.97(0.86 - 1.09)
cg15729979	FASN	17	80045067	rs72634334	17	80054926	A	G	0.237575	-0.0122524	0.0232426	0.598087	0.317003	0.0419342	4.04e-14	-0.0386507	0.0734978	0.598975	0.598975	0.929565	0.69141	20	0.96(0.83 - 1.11)
cg15745106	PDHX	11	34938507	rs2915234	11	34891379	G	A	0.33499	0.0123246	0.0199453	0.536628	-0.356532	0.0341661	1.71e-25	-0.034568	0.0560405	0.537341	0.460972	0.917263	0.635665	20	0.97(0.87 - 1.08)
cg15747390	CARS2	13	111297551	rs61970542	13	111297611	T	C	0.120278	-0.0377133	0.0254039	0.137664	1.18032	0.0498614	7e-124	-0.0319517	0.0215651	0.138437	0.016712	0.708641	0.0267136	20	0.97(0.93 - 1.01)
cg15752292	TIMM50	19	39970821	rs35904652	19	39952796	T	G	0.171968	-0.0027112	0.0249535	0.91348	-0.919693	0.0388556	7.44e-124	0.00294794	0.0271327	0.913481	0.801959	0.986625	0.402805	20	1.00(0.95 - 1.06)
cg15775217	TXNRD1	12	104676774	rs34195484	12	104677974	T	G	0.253479	-0.00779861	0.023286	0.737696	-1.35239	0.0220717	0	0.00576655	0.0172187	0.7377	0.106776	0.958592	0.335631	20	1.01(0.97 - 1.04)
cg15778232	PHB2	12	7081145	rs2071079	12	7067555	G	A	0.246521	-0.00748471	0.0208955	0.720196	-0.3698	0.0349339	3.47e-26	0.0202399	0.0565372	0.720349	0.60725	0.955443	0.775795	20	1.02(0.91 - 1.14)
cg15778610	AGPAT4	6	161695509	rs34784502	6	161699088	T	C	0.166004	-0.0237756	0.0285229	0.404528	0.435072	0.0415768	1.26e-25	-0.0546475	0.0657667	0.406013	0.644331	0.879566	0.218245	20	0.95(0.83 - 1.08)
cg15779600	AIFM2	10	71892694	rs15801	10	71910663	T	C	0.442346	0.0175425	0.0191457	0.359529	-0.445097	0.0321494	1.37e-43	-0.0394128	0.0431088	0.360579	0.461853	0.861653	0.479264	20	0.96(0.88 - 1.05)
cg15784784	PC	11	66628295	rs4930391	11	66645254	T	C	0.415507	0.0179244	0.0192888	0.352752	-0.195935	0.0316623	6.08e-10	-0.0914814	0.0995487	0.358116	0.358116	0.860615	0.18015	20	0.91(0.75 - 1.11)
cg15792713	POLDIP2	17	26674270	rs12165032	17	26704830	C	T	0.0805169	0.0439695	0.0295395	0.13662	-0.442619	0.062975	2.09e-12	-0.0993394	0.0682182	0.145337	0.145337	0.712927	0.47645	20	0.91(0.79 - 1.03)
cg15806038	RNASEH1	2	3601756	rs10195369	2	3601711	A	G	0.128231	0.044702	0.0300122	0.136366	-0.459477	0.0522323	1.41e-18	-0.0972888	0.0662478	0.141953	0.141953	0.709998	0.00330544	12	0.91(0.80 - 1.03)
cg15807314	CLYBL	13	100499713	rs7335639	13	100312963	T	C	0.106362	0.00272348	0.0305376	0.928935	-0.321189	0.0520054	6.57e-10	-0.00847937	0.0950867	0.928943	0.928943	0.989564	0.269783	13	0.99(0.82 - 1.19)
cg15818577	FASN	17	80040107	rs1140616	17	80039481	G	A	0.520875	0.00351271	0.0192107	0.854914	-0.272472	0.033583	4.92e-16	-0.012892	0.0705231	0.854951	0.854951	0.978766	0.426777	20	0.99(0.86 - 1.13)
cg15847600	CYP11B2	8	143995000	rs3802230	8	143992864	C	A	0.431412	-0.027882	0.0193897	0.15044	-0.311224	0.031959	2.07e-22	0.0895882	0.062977	0.154865	0.237844	0.71957	0.504454	20	1.09(0.97 - 1.24)
cg15848685	VARS2	6	30882641	rs3130985	6	31085356	T	C	0.0864811	0.195795	0.0321792	1.17e-09	0.826773	0.0404209	5.52e-93	0.236818	0.040607	5.48e-09	1.44e-16	2.32e-06	1.62e-06	20	1.27(1.17 - 1.37)
cg15862452	OXA1L	14	23235611	rs1957374	14	23235808	A	G	0.466203	0.0288837	0.0199299	0.147264	0.311657	0.0327921	2.02e-21	0.0926778	0.0646874	0.151943	0.303483	0.718731	0.156653	20	1.10(0.97 - 1.25)
cg15878317	NMNAT3	3	139396782	rs10804669	3	139402629	T	C	0.314115	-0.0334315	0.019402	0.0848712	0.358273	0.0342871	1.48e-25	-0.0933129	0.0548856	0.0891055	0.080237	0.641378	0.668138	20	0.91(0.82 - 1.01)
cg15879084	NSUN2	5	6633297	rs144139074	5	5332533	A	C	0.00397614	0.0664721	0.103193	0.519476	1.23887	0.222603	2.62e-08	0.0536555	0.0838522	0.52225	0.52225	0.912541	NA	NA	1.06(0.90 - 1.24)
cg15881486	CBR3	21	37506514	rs11701901	21	37547256	T	G	0.466203	-0.0331811	0.0195277	0.0892851	-0.295669	0.0324996	9.23e-20	0.112224	0.0671879	0.0948605	0.0948605	0.653965	0.334806	20	1.12(0.98 - 1.28)
cg15894661	ACCS	11	44088124	rs2074038	11	44087989	T	G	0.120278	0.0369807	0.0345999	0.285156	-0.721414	0.0510778	2.71e-45	-0.0512614	0.0480983	0.286531	0.543145	0.822015	0.765614	20	0.95(0.86 - 1.04)
cg15913645	MRPS27	5	71603588	rs73109209	5	71612416	A	G	0.0377734	0.0041419	0.0563009	0.941355	1.17128	0.0947	3.88e-35	0.0035362	0.0480685	0.941356	0.291286	0.992512	0.41749	13	1.00(0.91 - 1.10)
cg15913680	PDE2A	11	72353343	rs11235556	11	72356021	G	A	0.471173	0.0130963	0.019443	0.500582	0.184863	0.0316517	5.2e-09	0.0708433	0.105872	0.503407	0.503407	0.908873	0.174637	20	1.07(0.87 - 1.32)
cg15922246	FASTK	7	150778803	rs2303942	7	150775306	A	G	0.459245	0.0151493	0.01923	0.430817	0.188526	0.0317601	2.92e-09	0.0803565	0.102896	0.434833	0.434833	0.89043	0.700313	20	1.08(0.89 - 1.33)
cg15926585	COMT	22	19928445	rs5746847	22	19921003	T	C	0.412525	-0.00541012	0.019221	0.77835	0.250888	0.032455	1.07e-14	-0.0215639	0.0766625	0.778493	0.512939	0.964328	0.718079	20	0.98(0.84 - 1.14)
cg15948410	FASN	17	80040611	rs4969465	17	80040607	T	C	0.234592	0.00178484	0.0236143	0.939751	-0.776719	0.0366164	7.35e-100	-0.00229792	0.0304028	0.939751	0.173785	0.992214	0.058926	20	1.00(0.94 - 1.06)
cg15976709	PRDX2	19	12913119	rs3786712	19	12923725	A	G	0.37674	0.0221327	0.0202215	0.27373	-0.254528	0.0350556	3.85e-13	-0.0869559	0.0803447	0.279126	0.288871	0.817606	0.959033	18	0.92(0.78 - 1.07)
cg15978899	VARS2	6	30882994	rs1793889	6	31222181	A	G	0.284294	0.082645	0.0241173	0.000610754	0.518199	0.0332186	7.32e-55	0.159485	0.0476503	0.000816943	3.81e-10	0.0637158	0.0018837	20	1.17(1.07 - 1.29)
cg15988792	ACSS1	20	25039314	rs6138389	20	24837810	A	G	0.0139165	0.0220321	0.0590144	0.7089	1.51535	0.118507	1.94e-37	0.0145392	0.0389609	0.709018	0.473652	0.953691	0.157354	20	1.01(0.94 - 1.10)
cg15988970	DNAJC15	13	43597736	rs57870706	13	43600228	A	G	0.253479	-0.0106755	0.0227004	0.638156	1.0694	0.0323784	3.21e-239	-0.00998273	0.0212295	0.63819	0.57938	0.938935	0.563665	20	0.99(0.95 - 1.03)
cg15996769	ACACB	12	109592065	rs12426388	12	109599665	T	C	0.338966	0.00233058	0.0192678	0.903725	0.199186	0.0336109	3.1e-09	0.0117005	0.096753	0.903745	0.903745	0.984815	0.514574	20	1.01(0.84 - 1.22)
cg16000360	GUK1	1	228328880	rs9970544	1	228348680	A	G	0.0347913	0.0634818	0.0390559	0.104076	-0.523412	0.0773529	1.32e-11	-0.121285	0.0767405	0.114004	0.114004	0.682341	0.454466	16	0.89(0.76 - 1.03)
cg16020904	SPATA20	17	48624201	rs8076632	17	48625928	G	C	0.349901	-0.00843821	0.0203437	0.678301	0.20007	0.033886	3.54e-09	-0.0421762	0.101933	0.679048	0.679048	0.946998	0.328548	20	0.96(0.79 - 1.17)
cg16035921	PDK2	17	48187466	rs78834689	17	48171679	T	G	0.135189	0.0178054	0.028623	0.533898	-0.912539	0.0407997	8.37e-111	-0.0195119	0.0313784	0.534057	0.823294	0.91633	0.645031	20	0.98(0.92 - 1.04)
cg16038868	MSRA	8	10192619	rs11781529	8	10192466	T	C	0.301193	0.0204471	0.0232277	0.378702	-0.81344	0.0330895	1.92e-133	-0.0251366	0.0285732	0.379008	0.911795	0.866703	0.739906	20	0.98(0.92 - 1.03)
cg16049283	ACOT7	1	6419606	rs71509038	1	6405841	C	G	0.0139165	0.0550429	0.112063	0.6233	-0.874274	0.122273	8.67e-13	-0.0629584	0.12848	0.624117	0.440639	0.935617	0.69019	15	0.94(0.73 - 1.21)
cg16099282	PGS1	17	76405645	rs4969187	17	76405837	T	C	0.354871	-0.000555539	0.0205985	0.978484	-0.378886	0.0332303	4.09e-30	0.00146624	0.0543661	0.978484	0.978484	0.998436	0.863482	20	1.00(0.90 - 1.11)
cg16113650	VARS2	6	30883959	rs2249935	6	31327178	A	G	0.177932	0.0932172	0.0248492	0.000175909	0.201305	0.0366362	3.91e-08	0.463065	0.149465	0.00194737	0.00194737	0.123804	0.00239691	20	1.59(1.19 - 2.13)
cg16150661	SND1	7	127709041	rs322817	7	127737999	A	G	0.33499	0.0147201	0.0195366	0.451172	-0.232543	0.0334658	3.69e-12	-0.0633005	0.0845053	0.453814	0.453814	0.896964	0.278431	20	0.94(0.80 - 1.11)
cg16214034	SLC25A16	10	70255978	rs10823210	10	70237246	T	C	0.180915	0.0100741	0.0242815	0.678224	-0.307258	0.0428078	7.09e-13	-0.0327871	0.0791584	0.67873	0.67873	0.946902	0.083943	20	0.97(0.83 - 1.13)
cg16253997	BCKDHB	6	80816322	rs3805903	6	80975829	C	T	0.515905	-0.0112874	0.0191799	0.556196	-0.511626	0.0313398	6.54e-60	0.0220618	0.0375125	0.556452	0.776159	0.920512	0.463687	20	1.02(0.95 - 1.10)
cg16262215	NDUFA7	19	8387654	rs35210193	19	8397359	A	G	0.185885	0.0465385	0.0249827	0.0624863	0.408716	0.0385931	3.3e-26	0.113865	0.0620632	0.0665556	0.112144	0.58993	0.840783	14	1.12(0.99 - 1.27)
cg16270890	HAGH	16	1875963	rs1657138	16	1957643	G	A	0.397614	-0.00466996	0.0192595	0.808412	-0.264897	0.034089	7.8e-15	0.0176293	0.072741	0.808503	0.164359	0.969395	0.456076	20	1.02(0.88 - 1.17)
cg16312900	SPATA20	17	48628397	rs76022681	17	48625223	T	C	0.0984095	-0.0447297	0.032862	0.17347	-0.807484	0.0481718	4.58e-63	0.0553939	0.0408307	0.174885	0.502234	0.742362	0.620169	20	1.06(0.98 - 1.15)
cg16320809	PGS1	17	76418061	rs2271613	17	76423097	G	A	0.2833	0.00825257	0.0250624	0.741943	-0.671839	0.0353907	2.34e-80	-0.0122835	0.0373098	0.741981	0.984627	0.959279	0.953325	20	0.99(0.92 - 1.06)
cg16336494	MTHFD1L	6	151188259	rs78944278	6	151207454	T	C	0.0616302	0.0245739	0.0464198	0.596539	-0.685132	0.061544	8.73e-29	-0.0358674	0.0678296	0.596954	0.863483	0.929302	0.400082	18	0.96(0.84 - 1.10)
cg16337574	BLOC1S1	12	56109265	rs73117273	12	56077599	T	A	0.0178926	0.151172	0.359164	0.673828	-0.836079	0.146727	1.21e-08	-0.180811	0.430752	0.674664	0.674664	0.945086	0.164808	13	0.83(0.36 - 1.94)
cg16339924	LAP3	4	17578868	rs62296304	4	17578253	G	A	0.348907	-0.00311965	0.0207804	0.880666	-0.287429	0.0308349	1.15e-20	0.0108536	0.0723069	0.880682	0.880682	0.982902	0.309802	20	1.01(0.88 - 1.16)
cg16340422	PLD6	17	17110120	rs80068883	17	17107854	T	C	0.146123	-0.00242406	0.0310881	0.937849	0.496108	0.049563	1.38e-23	-0.00488615	0.0626659	0.937851	0.698146	0.991433	0.538763	20	1.00(0.88 - 1.13)
cg16340446	MRPL47	3	179318612	rs4147788	3	179331178	A	G	0.457256	-0.00550904	0.0193028	0.775337	-0.176917	0.0314835	1.92e-08	0.0311392	0.109247	0.775618	0.775618	0.963576	0.604277	20	1.03(0.83 - 1.28)
cg16353800	ZADH2	18	72917943	rs2581648	18	72917237	T	C	0.398608	0.0095992	0.0197074	0.626197	-0.708343	0.0296492	3.82e-126	-0.0135516	0.0278276	0.626269	0.103709	0.935742	0.357557	19	0.99(0.93 - 1.04)
cg16358738	AGXT	2	241808595	rs11686679	2	241803100	G	A	0.204771	-0.0413667	0.0227227	0.0686827	-0.431358	0.0387343	8.35e-29	0.0958988	0.0533764	0.0723908	0.191992	0.607118	0.330999	20	1.10(0.99 - 1.22)
cg16372047	NDUFA12	12	95397610	rs835046	12	95398159	T	G	0.146123	0.0196557	0.0276392	0.476989	0.224908	0.0408884	3.79e-08	0.0873944	0.123914	0.480634	0.480634	0.903588	0.598657	20	1.09(0.86 - 1.39)
cg16376828	TK2	16	66584228	rs725131	16	66585710	G	C	0.135189	-0.0622975	0.0311589	0.0455707	-0.521057	0.0498694	1.49e-25	0.11956	0.0608844	0.0495626	0.100972	0.539274	0.0622468	20	1.13(1.00 - 1.27)
cg16386697	CPT1B	22	51017162	rs131758	22	51017082	T	A	0.383698	-0.0107985	0.0204776	0.597963	-0.737596	0.0301718	5.48e-132	0.0146401	0.0277691	0.598048	0.982273	0.929448	0.788069	20	1.01(0.96 - 1.07)
cg16399182	COQ3	6	99842025	rs7754270	6	99867984	A	C	0.219682	0.0226104	0.0236641	0.339339	0.263411	0.041066	1.41e-10	0.085837	0.0908284	0.344636	0.344636	0.854244	0.682634	20	1.09(0.91 - 1.30)
cg16404364	COX19	7	1006746	rs34591460	7	1003312	T	C	0.21173	0.00257003	0.0249586	0.917985	0.260352	0.0368002	1.5e-12	0.00987137	0.095875	0.917994	0.917994	0.987298	0.581127	20	1.01(0.84 - 1.22)
cg16405876	DMGDH	5	78317871	rs9293769	5	78629346	C	T	0.402584	-0.00764487	0.0192173	0.690769	0.190709	0.0335537	1.32e-08	-0.0400865	0.101014	0.691485	0.691485	0.949931	0.440688	20	0.96(0.79 - 1.17)
cg16411256	EPHX2	8	27348931	rs6994778	8	27346590	G	A	0.0924453	-0.00101034	0.0358975	0.977546	0.431824	0.0502302	8.19e-18	-0.0023397	0.0831303	0.977546	0.977546	0.998436	0.822701	20	1.00(0.85 - 1.17)
cg16412592	MLYCD	16	83932383	rs3815809	16	83940877	T	C	0.0397614	0.0433393	0.0396139	0.273936	0.376107	0.0539231	3.06e-12	0.115231	0.106614	0.279774	0.279774	0.818013	0.476975	20	1.12(0.91 - 1.38)
cg16413777	RSAD1	17	48555933	rs7208018	17	48557863	C	T	0.199801	-0.0305169	0.0269722	0.257878	0.517297	0.0406305	3.94e-37	-0.058993	0.0523461	0.259751	0.390985	0.804378	0.637196	20	0.94(0.85 - 1.04)
cg16417840	NAT8L	4	2069925	rs3117813	4	2078853	C	T	0.107356	-0.0617833	0.039215	0.115141	-0.936236	0.0531416	1.8e-69	0.0659911	0.0420529	0.116592	0.165973	0.684666	0.918499	20	1.07(0.98 - 1.16)
cg16428612	SPG7	16	89573535	rs997212	16	89616039	G	A	0.485089	0.0279308	0.0193461	0.148811	-0.284123	0.0334501	2e-17	-0.0983054	0.0690673	0.154641	0.154641	0.719536	0.321836	20	0.91(0.79 - 1.04)
cg16445708	NME3	16	1822320	rs2575329	16	1819433	G	A	0.430417	0.0190173	0.0192444	0.323055	-0.50033	0.0326289	4.53e-53	-0.0380095	0.0385432	0.324058	0.638213	0.84165	0.154669	20	0.96(0.89 - 1.04)
cg16445842	BCL2	18	60986860	rs949037	18	60979013	A	G	0.414513	-0.0258764	0.019397	0.18219	-0.243819	0.0315425	1.08e-14	0.106129	0.0807308	0.188642	0.188642	0.75647	0.217826	20	1.11(0.95 - 1.30)
cg16471877	COQ3	6	99817927	rs7748842	6	99829452	A	T	0.353877	0.002249	0.0216223	0.917159	-1.30192	0.0175087	0	-0.00172745	0.0166081	0.917159	0.392509	0.987298	0.121292	20	1.00(0.97 - 1.03)
cg16489192	MDH2	7	75678113	rs3973173	7	75732997	G	A	0.327038	-0.0100938	0.0194936	0.604597	-0.840926	0.0316014	5.15e-156	0.0120032	0.0231855	0.604666	0.876999	0.930504	0.568133	20	1.01(0.97 - 1.06)
cg16497413	MMAB	12	109992779	rs7970557	12	110002133	T	C	0.176938	0.0152043	0.0303954	0.616922	0.400983	0.0425082	3.98e-21	0.0379176	0.0759088	0.617416	0.879164	0.933609	0.268502	20	1.04(0.90 - 1.21)
cg16512708	STARD7	2	96874307	rs7559215	2	96874307	G	C	0.130219	-0.0323515	0.0216387	0.134895	1.70573	0.0358469	0	-0.0189664	0.0126922	0.135087	0.295974	0.707059	0.0296364	20	0.98(0.96 - 1.01)
cg16519399	MACROD1	11	63853037	rs7941785	11	63861317	A	G	0.349901	0.000774099	0.0202396	0.969491	0.288336	0.0317232	9.98e-20	0.00268471	0.0701952	0.969491	0.313032	0.997354	0.731119	20	1.00(0.87 - 1.15)
cg16521040	MRPL34	19	17417442	rs112382769	19	17427927	T	C	0.104374	0.0613294	0.0337156	0.0689082	-0.80337	0.0513544	3.67e-55	-0.0763401	0.0422505	0.0707861	0.315491	0.602346	0.501174	20	0.93(0.85 - 1.01)
cg16533146	MRPS35	12	27901072	rs61915375	12	27899235	C	T	0.173956	0.0156647	0.0263895	0.552782	-0.828649	0.0404418	2.65e-93	-0.0189039	0.0318598	0.552949	0.800855	0.920061	0.0373611	20	0.98(0.92 - 1.04)
cg16536390	COQ2	4	84205065	rs6826758	4	84222783	A	C	0.275348	0.0470449	0.0233662	0.0440753	0.202434	0.0363655	2.6e-08	0.232396	0.122744	0.0583127	0.0583127	0.568309	0.192766	20	1.26(0.99 - 1.60)
cg16540789	LDHD	16	75150784	rs9927029	16	75172340	A	G	0.406561	0.00576597	0.019299	0.765115	0.215857	0.033052	6.54e-11	0.026712	0.0895	0.765353	0.765353	0.961699	0.711726	20	1.03(0.86 - 1.22)
cg16553119	MGST3	1	165599451	rs12040685	1	165599858	A	G	0.452286	0.0329491	0.0191871	0.085933	0.884973	0.0288388	8.51e-207	0.0372318	0.0217149	0.0864241	0.255139	0.63563	0.816823	20	1.04(0.99 - 1.08)
cg16555181	VARS2	6	30881643	rs9264490	6	31232578	G	A	0.229622	0.0741704	0.024447	0.00241393	0.272666	0.0353713	1.27e-14	0.272019	0.0963532	0.00475553	1.89e-05	0.211665	1.54e-05	20	1.31(1.09 - 1.59)
cg16555341	ACSF3	16	89160798	rs9930014	16	89158108	G	A	0.259443	-0.000448741	0.0255385	0.985981	0.293387	0.0385792	2.85e-14	-0.00152952	0.0870472	0.985981	0.985981	0.998626	0.177114	20	1.00(0.84 - 1.18)
cg16577123	NDUFA2	5	140027231	rs1962648	5	140030306	T	C	0.403579	0.00210428	0.0192059	0.912755	-0.757668	0.0290179	2.78e-150	-0.00277731	0.0253489	0.912756	0.688974	0.986395	0.910438	20	1.00(0.95 - 1.05)
cg16579770	DHODH	16	72058938	rs2550876	16	72062300	A	G	0.422465	-0.000578993	0.0193592	0.97614	-0.276811	0.0317841	3.06e-18	0.00209166	0.069937	0.976141	0.976141	0.998436	0.785451	20	1.00(0.87 - 1.15)
cg16586594	ABAT	16	8806569	rs59173435	16	8804329	T	C	0.254473	0.00973937	0.0207214	0.638344	-0.720887	0.0357205	1.43e-90	-0.0135103	0.0287521	0.638435	0.208653	0.938935	0.646963	20	0.99(0.93 - 1.04)
cg16604086	SDSL	12	113860443	rs1559997	12	113847542	G	A	0.0328032	-0.143093	0.0816995	0.0798676	-0.794861	0.0592283	4.6e-41	0.180023	0.103656	0.0824353	0.110234	0.628528	0.259489	20	1.20(0.98 - 1.47)
cg16611584	AKAP10	17	19809078	rs72841944	17	19674148	T	C	0.0109344	0.0686042	0.151135	0.649882	-1.48396	0.133196	7.91e-29	-0.0462304	0.10193	0.650153	0.0918498	0.94044	0.0497179	5	0.95(0.78 - 1.17)
cg16660312	NEU4	2	242750036	rs115963514	2	242881896	A	G	0.0646123	-0.0538101	0.0418776	0.198814	-0.587836	0.0756784	8e-15	0.0915393	0.0722084	0.204902	0.204902	0.769454	NA	NA	1.10(0.95 - 1.26)
cg16675581	AKR7A2	1	19637256	rs4912060	1	19592844	A	G	0.22664	0.00854419	0.0238702	0.720385	-0.561816	0.0374265	6.2e-51	-0.0152082	0.0424997	0.720461	0.530286	0.955443	0.322097	20	0.98(0.91 - 1.07)
cg16686429	DMPK	19	46284983	rs8107744	19	46300848	C	A	0.204771	0.0129591	0.0232658	0.577526	0.318447	0.0431608	1.61e-13	0.0406947	0.0732682	0.578606	0.578606	0.925788	0.0221854	16	1.04(0.90 - 1.20)
cg16692470	ACSF3	16	89184092	rs7186059	16	89179874	A	G	0.22664	-0.0202247	0.0231333	0.381972	-0.233164	0.0381988	1.03e-09	0.0867403	0.100227	0.3868	0.3868	0.869804	0.159653	20	1.09(0.90 - 1.33)
cg16738971	ALDH7A1	5	125931166	rs11960347	5	125945742	C	T	0.0775348	-0.0493906	0.0369545	0.181378	0.825711	0.0601324	6.57e-43	-0.0598159	0.0449663	0.18344	0.267612	0.750771	0.106064	20	0.94(0.86 - 1.03)
cg16754613	ACSF3	16	89163418	rs4782461	16	89168323	A	G	0.219682	-0.00953083	0.0227989	0.675919	-1.19294	0.0322834	6.72e-299	0.00798936	0.0191127	0.675938	0.671909	0.945661	0.516901	20	1.01(0.97 - 1.05)
cg16760049	PICK1	22	38452866	rs76216215	22	38460760	A	G	0.0178926	0.00963077	0.0523961	0.854165	0.812614	0.108349	6.39e-14	0.0118516	0.0644978	0.854208	0.854208	0.978725	0.993304	20	1.01(0.89 - 1.15)
cg16771578	ALDH1L1	3	125899895	rs9825571	3	125900161	G	A	0.407555	0.00692784	0.0195297	0.722789	-0.326034	0.0328161	2.93e-23	-0.0212488	0.059939	0.722958	0.722958	0.955962	0.204914	20	0.98(0.87 - 1.10)
cg16773768	MSRA	8	10253076	rs17151899	8	10253101	T	A	0.124254	0.00215188	0.0232785	0.926348	0.391091	0.0525305	9.69e-14	0.00550225	0.0595266	0.926354	0.926354	0.989409	0.745704	20	1.01(0.89 - 1.13)
cg16789995	HEBP1	12	13152456	rs11055208	12	13186361	C	G	0.408549	0.00285395	0.0197355	0.885019	0.167538	0.0286173	4.79e-09	0.0170347	0.117833	0.885054	0.885054	0.983801	0.463699	20	1.02(0.81 - 1.28)
cg16792234	SLC25A13	7	95828497	rs13307036	7	95832061	G	A	0.354871	-0.00101436	0.0196866	0.958907	1.36856	0.0167777	0	-0.000741189	0.0143849	0.958907	0.339613	0.995336	0.0197389	20	1.00(0.97 - 1.03)
cg16830870	NDUFA12	12	95397608	rs844333	12	95453279	C	G	0.347913	0.00899737	0.0221604	0.684734	-0.2127	0.0351218	1.39e-09	-0.0423007	0.10442	0.685403	0.685403	0.94865	0.195063	20	0.96(0.78 - 1.18)
cg16834011	COMT	22	19931790	rs8140265	22	19921641	A	G	0.280318	-0.0127556	0.0239806	0.594786	-0.258283	0.0365141	1.51e-12	0.0493861	0.0931084	0.595824	0.865889	0.929281	0.744262	20	1.05(0.88 - 1.26)
cg16848221	CLPP	19	6362787	rs62106649	19	6362957	T	C	0.0815109	-0.0318415	0.0318834	0.317947	-2.0244	0.0544771	2.95e-302	0.0157288	0.0157552	0.318122	0.688516	0.83824	0.829587	20	1.02(0.98 - 1.05)
cg16861031	ALDH1L2	12	105477526	rs12816560	12	105653513	G	A	0.159046	0.00823158	0.0287702	0.77479	0.458153	0.0399752	2.07e-30	0.0179669	0.0628156	0.774858	0.774858	0.963576	0.938329	20	1.02(0.90 - 1.15)
cg16878641	NME3	16	1821720	rs2575369	16	1817431	C	T	0.44831	0.0103764	0.0192388	0.589647	-0.184808	0.0328358	1.82e-08	-0.0561471	0.104579	0.591345	0.591345	0.92813	0.558754	20	0.95(0.77 - 1.16)
cg16889368	MRPL15	8	55047599	rs2271567	8	55049255	T	G	0.162028	0.0200728	0.0225928	0.374293	0.901865	0.0465271	1.06e-83	0.022257	0.0250775	0.374795	0.277784	0.865067	0.369929	20	1.02(0.97 - 1.07)
cg16915659	CISD1	10	60032665	rs1988578	10	60003200	G	A	0.209742	-0.0244003	0.0224835	0.277809	-0.352486	0.0378137	1.15e-20	0.0692234	0.0642163	0.281046	0.281046	0.818709	0.899332	20	1.07(0.94 - 1.22)
cg16924664	TXN2	22	36878180	rs5756209	22	36878566	A	G	0.332008	-0.0194462	0.0202175	0.336125	-0.221945	0.0345306	1.3e-10	0.0876171	0.0921066	0.341474	0.341474	0.852137	0.310426	11	1.09(0.91 - 1.31)
cg16933922	OAT	10	126106614	rs112077478	10	126089151	G	A	0.0864811	-0.0143926	0.025952	0.579178	0.888201	0.0561167	2e-56	-0.0162042	0.0292365	0.579411	0.839361	0.925788	0.791444	20	0.98(0.93 - 1.04)
cg16944070	ECHDC3	10	11783848	rs17850531	10	11805339	T	C	0.210736	-0.00307166	0.0243257	0.899517	1.05981	0.0345919	3.89e-206	-0.00289832	0.0229532	0.899517	0.987511	0.984498	0.128649	20	1.00(0.95 - 1.04)
cg16958594	VARS2	6	30882708	rs2233980	6	31079644	A	G	0.0854871	0.1998	0.0322253	5.64e-10	0.781823	0.0407415	4.5e-82	0.255557	0.0433161	3.64e-09	2.47e-13	1.66e-06	8.28e-06	20	1.29(1.19 - 1.41)
cg17034036	CAT	11	34461028	rs61882280	11	34516093	T	C	0.253479	0.0217825	0.02887	0.450547	0.311562	0.0376261	1.23e-16	0.0699138	0.0930459	0.452418	0.452418	0.896878	0.720646	20	1.07(0.89 - 1.29)
cg17037406	PGAM5	12	133294835	rs10781634	12	133306589	T	C	0.416501	-0.0300745	0.0194794	0.122609	-0.228981	0.0317366	5.39e-13	0.131341	0.0869958	0.131111	0.131111	0.703087	0.80314	20	1.14(0.96 - 1.35)
cg17053075	FAM136A	2	70529197	rs115053006	2	70402603	G	T	0.0208748	0.035414	0.050374	0.482042	0.827275	0.117831	2.21e-12	0.042808	0.061196	0.484225	0.484225	0.904559	0.153503	4	1.04(0.93 - 1.18)
cg17074656	MACROD1	11	63784126	rs523586	11	63784090	T	C	0.404573	0.0181869	0.0194696	0.350243	0.426702	0.0319616	1.18e-40	0.042622	0.0457396	0.351419	0.351419	0.857074	0.0363424	20	1.04(0.95 - 1.14)
cg17087356	FHIT	3	59749626	rs1550925	3	59751052	T	C	0.139165	-0.0171583	0.0292118	0.556951	0.52559	0.0491022	9.75e-27	-0.0326458	0.0556627	0.557544	0.557544	0.921074	0.926353	20	0.97(0.87 - 1.08)
cg17112266	ABCB8	7	150737198	rs4148845	7	150734967	T	C	0.0596421	0.00813044	0.047786	0.864898	-0.454628	0.0697103	6.95e-11	-0.0178837	0.105146	0.864943	0.864943	0.98106	0.721197	5	0.98(0.80 - 1.21)
cg17116120	COX4I2	20	30225681	rs6088856	20	30226543	G	C	0.209742	0.0347425	0.0216947	0.109282	-0.435689	0.0414746	8.2e-26	-0.0797416	0.0503693	0.11339	0.265404	0.680983	0.164857	20	0.92(0.84 - 1.02)
cg17117981	TOP1MT	8	144410972	rs10088567	8	144391796	A	G	0.459245	0.0198527	0.019244	0.302245	0.263088	0.0332511	2.53e-15	0.0754604	0.0737659	0.306321	0.306321	0.8337	0.113159	20	1.08(0.93 - 1.25)
cg17133388	FAM162A	3	122102727	rs3828361	3	122102710	C	T	0.135189	-0.0119617	0.0227704	0.599362	0.593959	0.048504	1.77e-34	-0.0201389	0.0383719	0.599698	0.599698	0.929587	0.87376	20	0.98(0.91 - 1.06)
cg17137457	CPT1B	22	51017166	rs131758	22	51017082	T	A	0.383698	-0.0107985	0.0204776	0.597963	-0.653229	0.0311164	7.59e-98	0.016531	0.0313582	0.598078	0.808231	0.929448	0.809388	20	1.02(0.96 - 1.08)
cg17183232	PINK1	1	20958590	rs1781455	1	20947222	T	C	0.0725646	-0.0205102	0.0299152	0.492958	-0.566909	0.0588415	5.72e-22	0.036179	0.0529024	0.49405	0.49405	0.906518	0.333877	20	1.04(0.93 - 1.15)
cg17188567	ACSS3	12	81649347	rs11114746	12	81467827	G	A	0.313121	0.0173194	0.0198357	0.382585	0.194148	0.0353125	3.84e-08	0.0892072	0.103448	0.388503	0.388503	0.870962	0.644274	20	1.09(0.89 - 1.34)
cg17239761	SNAP29	22	21213665	rs165827	22	21215742	C	T	0.350895	-0.0168582	0.0233202	0.469741	-0.280659	0.0350654	1.21e-15	0.0600665	0.0834292	0.471543	0.471543	0.901966	0.349193	20	1.06(0.90 - 1.25)
cg17267398	GLOD4	17	671649	rs910924	17	655920	A	G	0.261431	-0.000366654	0.0241643	0.987894	0.824407	0.0340788	2.75e-129	-0.000444749	0.0293111	0.987894	0.571866	0.99888	0.752177	20	1.00(0.94 - 1.06)
cg17283826	PRODH	22	18923986	rs7289417	22	18935320	T	C	0.467197	0.018171	0.01936	0.347944	0.211924	0.0332739	1.9e-10	0.0857429	0.09234	0.353119	0.601369	0.858124	0.436125	19	1.09(0.91 - 1.31)
cg17290868	NDUFS6	5	1801904	rs56139925	5	1800045	A	G	0.122266	-0.000769079	0.0317887	0.980698	0.318006	0.047218	1.64e-11	-0.00241844	0.0999633	0.980698	0.206475	0.998436	0.818633	20	1.00(0.82 - 1.21)
cg17297328	SLC25A24	1	108743728	rs663045	1	108743059	G	C	0.450298	-0.00620726	0.0193668	0.748582	0.204227	0.0322561	2.43e-10	-0.0303939	0.0949511	0.748892	0.748892	0.960107	0.0766665	16	0.97(0.81 - 1.17)
cg17326451	CROT	7	86975534	rs116875582	7	87201069	T	C	0.0258449	-0.0852692	0.0579842	0.14141	-0.696482	0.0986252	1.64e-12	0.122428	0.0850388	0.149959	0.149959	0.716761	0.797508	20	1.13(0.96 - 1.34)
cg17328514	NDUFB8	10	102290094	rs7079756	10	102302105	A	G	0.188867	-0.0332909	0.0233238	0.153483	-0.405072	0.0389437	2.44e-25	0.0821851	0.0581189	0.157337	0.157337	0.722058	0.170432	20	1.09(0.97 - 1.22)
cg17328880	MRPL34	19	17415155	rs7252571	19	17419848	C	T	0.426441	0.0163115	0.0196672	0.406892	0.310392	0.0331385	7.5e-21	0.0525514	0.0636105	0.408723	0.650604	0.880571	0.338422	20	1.05(0.93 - 1.19)
cg17372223	NT5DC2	3	52568218	rs12489828	3	52567014	G	T	0.447316	0.052045	0.0191577	0.00659439	-0.917016	0.0266982	1.54e-258	-0.0567547	0.0209566	0.00676483	0.0013525	0.255588	0.00869779	20	0.94(0.91 - 0.98)
cg17381426	ADCK2	7	140374125	rs2908235	7	140368093	T	C	0.0745527	0.040623	0.0356172	0.254059	0.823947	0.0658295	6.07e-36	0.0493029	0.0434067	0.256024	0.334125	0.801441	0.230949	20	1.05(0.96 - 1.14)
cg17385448	AGMAT	1	15911702	rs6429753	1	15900537	C	T	0.232604	0.012953	0.0208663	0.534756	0.831231	0.0335098	7.8e-136	0.0155829	0.0251107	0.534884	0.282596	0.916535	0.17247	20	1.02(0.97 - 1.07)
cg17408686	CHCHD6	3	126422575	rs9838251	3	126461919	G	C	0.187873	0.0353147	0.0243757	0.147403	1.1611	0.0359262	3.77e-229	0.0304148	0.0210147	0.147809	0.125321	0.715015	0.943857	20	1.03(0.99 - 1.07)
cg17412351	MDH2	7	75678396	rs62475329	7	75680675	C	T	0.248509	0.0391819	0.0244044	0.108378	0.299952	0.0362081	1.19e-16	0.130627	0.082875	0.11498	0.2822	0.684487	0.678936	20	1.14(0.97 - 1.34)
cg17413149	OGDHL	10	50942972	rs1258177	10	50957307	C	A	0.342942	0.0184098	0.0202472	0.363217	-0.292195	0.0333342	1.86e-18	-0.0630053	0.0696653	0.365784	0.365784	0.862646	0.865611	20	0.94(0.82 - 1.08)
cg17414007	GCDH	19	13002493	rs2242517	19	13002563	G	T	0.39165	0.0011396	0.0205365	0.955747	-0.295876	0.0333638	7.44e-19	-0.00385161	0.0694104	0.955748	0.955748	0.994849	0.734812	20	1.00(0.87 - 1.14)
cg17424101	TRNT1	3	3169230	rs186743	3	3178322	G	A	0.205765	0.0360473	0.0214046	0.092164	-0.298921	0.0392181	2.5e-14	-0.120591	0.0733331	0.100087	0.100087	0.662351	0.743371	20	0.89(0.77 - 1.02)
cg17431739	MSRB2	10	23384047	rs11817587	10	23379726	T	G	0.38668	-0.0241312	0.0193567	0.212523	-0.328472	0.0325856	6.75e-24	0.0734651	0.0593785	0.216001	0.216001	0.778552	0.678196	20	1.08(0.96 - 1.21)
cg17438055	COX7A2	6	75953690	rs9360898	6	75953705	G	T	0.199801	0.0107417	0.0270505	0.691295	0.234439	0.0380665	7.34e-10	0.0458187	0.115623	0.691902	0.691902	0.950034	0.568922	4	1.05(0.83 - 1.31)
cg17444298	CCDC127	5	211954	rs2099084	5	214127	C	T	0.254473	0.028314	0.021392	0.185643	-0.946221	0.0344069	1.71e-166	-0.0299233	0.022634	0.186152	0.473246	0.754358	0.261636	20	0.97(0.93 - 1.01)
cg17446739	AIFM2	10	71892768	rs6480442	10	71900246	T	C	0.406561	0.013943	0.0193772	0.471798	-0.533909	0.0324232	6.34e-61	-0.0261149	0.0363277	0.47222	0.723403	0.902031	0.636677	20	0.97(0.91 - 1.05)
cg17475643	MSRA	8	10261972	rs7844895	8	10955225	C	G	0.50994	0.00785863	0.0194929	0.686835	-0.210599	0.0310917	1.26e-11	-0.0373157	0.0927233	0.687359	0.854522	0.948841	0.67891	20	0.96(0.80 - 1.16)
cg17499826	DMPK	19	46284986	rs8107744	19	46300848	C	A	0.204771	0.0129591	0.0232658	0.577526	0.278873	0.0434606	1.39e-10	0.0464695	0.0837416	0.578953	0.578953	0.925788	0.00449649	15	1.05(0.89 - 1.23)
cg17508639	PINK1	1	20959617	rs74320203	1	20921903	G	A	0.0745527	0.0266454	0.0327257	0.415528	-0.584505	0.0655483	4.78e-19	-0.0455863	0.0562216	0.417463	0.873116	0.883235	0.654304	18	0.96(0.86 - 1.07)
cg17512742	TIMM50	19	39971654	rs4803246	19	39976684	T	C	0.434394	-0.00277776	0.0200225	0.889662	0.249353	0.0328285	3.06e-14	-0.0111399	0.0803111	0.88968	0.88968	0.983917	0.0984991	20	0.99(0.84 - 1.16)
cg17514353	UCP3	11	73714800	rs11235972	11	73717074	A	G	0.23161	-0.0196044	0.0199965	0.326893	0.375673	0.0367935	1.78e-24	-0.0521848	0.0534733	0.329112	0.329112	0.844565	0.945206	20	0.95(0.85 - 1.05)
cg17573270	SERHL2	22	42950376	rs137087	22	42981349	T	C	0.180915	0.0205071	0.0243961	0.400578	-1.2869	0.030966	0	-0.0159352	0.0189611	0.400674	0.353226	0.876551	0.764749	20	0.98(0.95 - 1.02)
cg17573813	FHIT	3	61237223	rs9871848	3	61253182	G	A	0.055666	0.0372894	0.0395221	0.345421	2.74729	0.0401431	0	0.0135731	0.0143872	0.345467	0.657195	0.854682	0.14968	20	1.01(0.99 - 1.04)
cg17589175	PRDX5	11	64085337	rs11231741	11	64046885	T	C	0.300199	-0.00949929	0.0218771	0.664135	-0.284662	0.0337057	3.03e-17	0.0333704	0.0769544	0.664551	0.664551	0.943439	0.757949	20	1.03(0.89 - 1.20)
cg17590162	MACROD1	11	63827361	rs11601577	11	63928574	T	C	0.17495	-0.0124606	0.0251058	0.619666	0.357854	0.0425137	3.85e-17	-0.0348204	0.0702785	0.620273	0.221494	0.934175	0.584546	20	0.97(0.84 - 1.11)
cg17593404	DLD	7	107531310	rs8440	7	107561392	A	G	0.38668	-0.0277782	0.0195424	0.155191	-0.362574	0.0325117	6.99e-29	0.0766138	0.0543351	0.158532	0.158532	0.723516	0.723162	20	1.08(0.97 - 1.20)
cg17597176	TFB1M	6	155635859	rs9371371	6	155625104	A	G	0.426441	-0.0248011	0.0192546	0.197725	0.257349	0.0330513	6.9e-15	-0.0963716	0.075836	0.203803	0.203803	0.768549	0.673216	20	0.91(0.78 - 1.05)
cg17613375	AKAP1	17	55162322	rs7210562	17	55161258	T	C	0.132207	0.0314315	0.0318965	0.324417	-0.488327	0.0502914	2.73e-22	-0.0643656	0.0656534	0.326896	0.326896	0.843772	0.436304	20	0.94(0.82 - 1.07)
cg17641876	CPT1B	22	51017723	rs131748	22	51024837	G	A	0.417495	0.00549452	0.0200776	0.784343	-0.383845	0.0324168	2.4e-32	-0.0143144	0.0523204	0.784399	0.59398	0.965526	0.94026	20	0.99(0.89 - 1.09)
cg17644776	C2orf69	2	200775616	rs1396973	2	200760944	G	T	0.454274	0.0305772	0.0192056	0.111363	-1.00329	0.0265564	0	-0.0304768	0.0191595	0.11168	0.0371547	0.679757	0.39795	20	0.97(0.93 - 1.01)
cg17653368	ALDH7A1	5	125931213	rs11960347	5	125945742	C	T	0.0775348	-0.0493906	0.0369545	0.181378	0.574002	0.0609936	4.92e-21	-0.0860461	0.0650265	0.185753	0.559567	0.753642	0.0948065	15	0.92(0.81 - 1.04)
cg17679246	PDK1	2	173420265	rs10181851	2	173419805	G	A	0.152087	0.0124737	0.0268531	0.642278	0.649507	0.0382928	1.58e-64	0.0192049	0.0413593	0.642403	0.956073	0.939319	0.317102	20	1.02(0.94 - 1.11)
cg17681750	MACROD1	11	63768665	rs185027886	11	63783369	A	G	0.0178926	0.0148626	0.0626277	0.812411	0.703354	0.0935722	5.62e-14	0.0211311	0.0890859	0.812503	0.970932	0.969707	0.87331	6	1.02(0.86 - 1.22)
cg17683948	LARS2	3	45429800	rs854187	3	45429891	A	C	0.0487078	-0.0178633	0.0502855	0.722412	1.55623	0.0651631	4.7e-126	-0.0114786	0.0323159	0.722441	0.861998	0.955962	0.82252	20	0.99(0.93 - 1.05)
cg17710535	QTRT1	19	10819994	rs11085744	19	10819967	C	T	0.476143	0.0384405	0.019441	0.0480088	-0.366685	0.0325226	1.75e-29	-0.104832	0.0538273	0.0514667	0.0514667	0.546385	0.784871	20	0.90(0.81 - 1.00)
cg17724175	MCL1	1	150552817	rs6587756	1	150546865	A	T	0.347913	-0.0258419	0.0209556	0.217511	0.752283	0.0312126	2.39e-128	-0.0343513	0.0278925	0.218112	0.429762	0.780605	0.606649	20	0.97(0.91 - 1.02)
cg17732894	COX19	7	1004699	rs34574588	7	1017546	G	C	0.121272	-0.0207861	0.0327884	0.526116	0.816887	0.0465895	7.92e-69	-0.0254455	0.0401645	0.526386	0.478522	0.913503	0.570539	20	0.97(0.90 - 1.05)
cg17782000	MPV17L2	19	18303124	rs8109807	19	18308508	T	C	0.370775	0.0233487	0.0193628	0.227874	-0.586697	0.0337229	8.61e-68	-0.0397969	0.0330822	0.228989	0.208917	0.78547	0.289187	20	0.96(0.90 - 1.03)
cg17782954	ECHDC3	10	11783823	rs7923065	10	11770171	T	G	0.402584	0.0004889	0.0194184	0.979914	-0.789951	0.0298374	1.87e-154	-0.000618899	0.0245818	0.979914	0.369063	0.998436	0.597972	20	1.00(0.95 - 1.05)
cg17790333	CYP11A1	15	74660265	rs4432229	15	74666367	G	A	0.162028	-0.0569144	0.0296655	0.0550428	-0.268978	0.0470746	1.1e-08	0.211595	0.116341	0.0689493	0.0689493	0.596499	0.0384074	20	1.24(0.98 - 1.55)
cg17804177	MRPS17	7	56019372	rs7793921	7	56120881	G	A	0.351889	0.0178671	0.0224395	0.425896	-0.325089	0.0352766	3.1e-20	-0.0549606	0.0692828	0.427615	0.75706	0.887103	0.743702	20	0.95(0.83 - 1.08)
cg17806798	NSUN4	1	46807113	rs41293277	1	46806550	T	C	0.277336	-0.0282886	0.0207705	0.17321	-1.1206	0.0277209	0	0.0252442	0.0185457	0.173454	0.0251866	0.740973	0.0986825	20	1.03(0.99 - 1.06)
cg17821453	OMA1	1	59008471	rs12133823	1	58982005	G	A	0.181909	-0.0563665	0.0297407	0.0580573	-1.67408	0.0219054	0	0.0336701	0.0177709	0.0581345	0.401837	0.567974	0.209795	20	1.03(1.00 - 1.07)
cg17825709	FIS1	7	100887364	rs2410809	7	100910766	C	T	0.0198807	0.0287573	0.057425	0.616526	1.18792	0.163	3.15e-13	0.0242082	0.0484549	0.617355	0.617355	0.933609	0.48907	10	1.02(0.93 - 1.13)
cg17865555	SPHK2	19	49133647	rs11880333	19	49144790	T	C	0.0467197	0.024042	0.0473476	0.61161	-0.65667	0.0834953	3.7e-15	-0.036612	0.0722527	0.61235	0.61235	0.932086	0.485253	4	0.96(0.84 - 1.11)
cg17874421	COX6B2	19	55864234	rs2124920	19	55872591	T	C	0.0934394	0.0241473	0.043506	0.578871	0.55526	0.0626985	8.29e-19	0.0434883	0.0785063	0.579615	0.579615	0.925788	0.390258	20	1.04(0.90 - 1.22)
cg17875957	NSUN4	1	46806823	rs5013329	1	46815091	T	C	0.276342	-0.0242838	0.020459	0.235247	-0.396092	0.0354094	4.77e-29	0.0613085	0.0519422	0.237872	0.484578	0.791151	0.203553	20	1.06(0.96 - 1.18)
cg17885402	COX15	10	101492224	rs2281636	10	101492403	T	G	0.40159	0.0103822	0.0193959	0.592458	-0.560988	0.0290442	4.02e-83	-0.018507	0.0345878	0.5926	0.94882	0.928653	0.891483	20	0.98(0.92 - 1.05)
cg17887427	SLC25A1	22	19166691	rs807672	22	19157819	C	G	0.44831	0.00999719	0.0193473	0.60535	0.484571	0.0314025	1.01e-53	0.020631	0.0399491	0.605552	0.783093	0.930765	0.470811	20	1.02(0.94 - 1.10)
cg17890928	ACSF2	17	48546193	rs58383597	17	48552455	G	C	0.301193	-0.0147716	0.0218025	0.498077	-0.237617	0.0357608	3.04e-11	0.0621655	0.0922304	0.500296	0.500296	0.907786	0.399144	18	1.06(0.89 - 1.27)
cg17907056	MTPAP	10	30638503	rs72819524	10	30645786	G	A	0.159046	-0.0333604	0.0255492	0.191644	-0.730073	0.0397186	1.86e-75	0.0456946	0.0350836	0.192763	0.192763	0.759815	0.384903	12	1.05(0.98 - 1.12)
cg17913115	SLC25A10	17	79680063	rs36000407	17	79647875	C	G	0.261431	-0.00698753	0.0236707	0.767843	0.607411	0.0381551	4.64e-57	-0.0115038	0.0389765	0.767882	0.961037	0.962299	0.494342	20	0.99(0.92 - 1.07)
cg17944572	FIS1	7	100888748	rs4729676	7	100894697	G	T	0.347913	0.0439391	0.0214187	0.0402245	-0.293814	0.033675	2.66e-18	-0.149547	0.0748867	0.0458274	0.13094	0.525965	0.149515	20	0.86(0.74 - 1.00)
cg17959722	MRPL41	9	140446823	rs2259657	9	140483076	G	A	0.492048	-0.0257182	0.0192316	0.181128	0.635874	0.0299604	5.75e-100	-0.0404454	0.0303043	0.181994	0.725625	0.74898	0.43999	20	0.96(0.90 - 1.02)
cg17963548	MRPL44	2	224824723	rs11546405	2	224824617	G	A	0.152087	-0.0176298	0.0317315	0.578489	-0.269707	0.0439102	8.14e-10	0.0653666	0.118132	0.580035	0.580035	0.925788	0.573288	8	1.07(0.85 - 1.35)
cg17964305	MSRA	8	9947360	rs7012221	8	9948701	T	C	0.315109	-0.0285966	0.0202313	0.157514	-0.214118	0.0344851	5.33e-10	0.133556	0.0969044	0.168135	0.352423	0.734755	0.0655237	20	1.14(0.95 - 1.38)
cg17967224	BIK	22	43506194	rs5759168	22	43500435	G	A	0.163022	-0.0175755	0.0252042	0.4856	0.348277	0.045927	3.37e-14	-0.0504642	0.0726737	0.487435	0.782339	0.904889	0.518816	20	0.95(0.82 - 1.10)
cg17990569	ECHDC3	10	11805208	rs61739577	10	11805249	C	T	0.225646	0.00908765	0.0231951	0.695212	0.332962	0.0366895	1.14e-19	0.0272933	0.0697278	0.695481	0.91835	0.950129	0.415275	20	1.03(0.90 - 1.18)
cg17997279	CYP24A1	20	52791472	rs2756029	20	52795949	T	C	0.190855	-0.0089168	0.0289904	0.758404	0.257934	0.0402996	1.55e-10	-0.0345701	0.112524	0.758674	0.860158	0.9615	0.388132	20	0.97(0.77 - 1.20)
cg17999280	AGPAT4	6	161557748	rs150720261	6	161565967	T	C	0.0626243	0.055154	0.0395514	0.16317	-0.364704	0.0638325	1.11e-08	-0.151229	0.111631	0.175506	0.175506	0.742428	0.451642	20	0.86(0.69 - 1.07)
cg18014247	ABCB6	2	220083722	rs11689596	2	220093423	T	G	0.0944334	0.0413855	0.0441945	0.349047	0.432704	0.0513394	3.51e-17	0.0956439	0.102764	0.352002	0.352002	0.857399	0.305283	20	1.10(0.90 - 1.35)
cg18016565	MCL1	1	150552671	rs6587756	1	150546865	A	T	0.347913	-0.0258419	0.0209556	0.217511	0.259744	0.0336323	1.14e-14	-0.0994897	0.0816998	0.22332	0.210485	0.782761	0.323684	20	0.91(0.77 - 1.06)
cg18026197	CHCHD6	3	126422536	rs9838251	3	126461919	G	C	0.187873	0.0353147	0.0243757	0.147403	1.23066	0.034428	7.67e-280	0.0286958	0.0198233	0.147735	0.409446	0.715015	0.941923	20	1.03(0.99 - 1.07)
cg18026955	VPS13D	1	12541215	rs192180929	1	12568526	A	G	0.0109344	-0.0511137	0.118768	0.666929	3.37457	0.154504	9.4e-106	-0.0151468	0.0352019	0.66699	0.66699	0.943649	0.846007	20	0.98(0.92 - 1.06)
cg18051798	LETMD1	12	51453432	rs7979705	12	51484646	T	C	0.222664	-0.00294606	0.023784	0.90142	-0.253659	0.0408006	5.07e-10	0.0116143	0.0937823	0.90144	0.90144	0.984498	0.160116	17	1.01(0.84 - 1.22)
cg18054578	BBC3	19	47735960	rs113304060	19	47590402	A	G	0.0864811	0.000753077	0.0363185	0.983457	0.39977	0.0578587	4.87e-12	0.00188377	0.0908488	0.983457	0.923084	0.998626	0.158709	11	1.00(0.84 - 1.20)
cg18061319	AIFM2	10	71891928	rs2310991	10	71931646	A	C	0.459245	0.0180197	0.0191353	0.346347	-0.594878	0.0309875	3.9e-82	-0.0302914	0.0322055	0.346926	0.400428	0.854783	0.754782	20	0.97(0.91 - 1.03)
cg18068487	FASTK	7	150778340	rs2303939	7	150773072	C	G	0.466203	0.0129672	0.0192097	0.499654	-0.198483	0.0321756	6.88e-10	-0.0653314	0.0973601	0.502202	0.502202	0.908233	0.775576	20	0.94(0.77 - 1.13)
cg18068537	CYP11A1	15	74660088	rs4363830	15	74665055	G	A	0.181909	-0.0464507	0.0270195	0.0855862	-0.265711	0.0454852	5.17e-09	0.174817	0.106	0.0991025	0.0991025	0.660969	0.0309658	20	1.19(0.97 - 1.47)
cg18116154	NMNAT3	3	139396524	rs11720063	3	139411031	T	C	0.32008	-0.034941	0.0193342	0.0707292	0.300831	0.0335943	3.4e-19	-0.116148	0.065565	0.0764782	0.0764782	0.616089	0.248062	20	0.89(0.78 - 1.01)
cg18121565	RMND1	6	151769891	rs7740026	6	151750763	T	C	0.11829	-0.0447558	0.0296023	0.130559	-0.414535	0.0502967	1.7e-16	0.107966	0.0726024	0.136991	0.136991	0.708323	0.780749	20	1.11(0.97 - 1.28)
cg18137308	MACROD1	11	63775436	rs579669	11	63780468	G	A	0.409543	0.00800746	0.0194117	0.679968	-0.457521	0.0318682	9.68e-47	-0.0175019	0.0424455	0.680093	0.680093	0.94734	0.168377	20	0.98(0.90 - 1.07)
cg18147735	LIAS	4	39460314	rs116119575	4	39476227	A	T	0.0705765	0.0295184	0.0430569	0.492986	-1.29781	0.0487078	2.06e-156	-0.0227448	0.0331876	0.493129	0.391181	0.906283	0.942889	20	0.98(0.92 - 1.04)
cg18151487	SFXN2	10	104475340	rs10786704	10	104475010	T	G	0.305169	0.00750198	0.0226591	0.740584	-0.665394	0.033625	3.73e-87	-0.0112745	0.0340584	0.740619	0.627651	0.959026	0.155476	20	0.99(0.92 - 1.06)
cg18158419	FIS1	7	100887239	rs2410809	7	100910766	C	T	0.0198807	0.0287573	0.057425	0.616526	1.8044	0.160292	2.14e-29	0.0159374	0.0318565	0.616874	0.00874658	0.933609	0.0839139	20	1.02(0.95 - 1.08)
cg18176312	DCAKD	17	43111632	rs9900173	17	43111688	A	G	0.349901	-0.025688	0.0204816	0.20977	-0.352388	0.0332825	3.4e-26	0.0728969	0.0585287	0.212951	0.00658473	0.775648	0.0108609	20	1.08(0.96 - 1.21)
cg18180407	ACOT11	1	55047736	rs17110749	1	55048190	A	G	0.0536779	0.0405212	0.0411909	0.325243	-1.27645	0.0716015	4.35e-71	-0.0317451	0.0323189	0.325978	0.49082	0.843567	0.926507	20	0.97(0.91 - 1.03)
cg18184769	MFN2	1	12039714	rs2236053	1	12040203	G	A	0.442346	0.0228593	0.0195138	0.241421	-0.293457	0.032853	4.17e-19	-0.0778966	0.0670657	0.24544	0.24544	0.795936	0.364647	20	0.93(0.81 - 1.06)
cg18184880	SLC25A13	7	95938732	rs11773446	7	95944485	A	G	0.304175	-0.00335121	0.0203992	0.86951	0.189015	0.0346481	4.89e-08	-0.0177298	0.107972	0.869568	0.869568	0.981466	0.192868	19	0.98(0.80 - 1.21)
cg18194850	SUCLG2	3	67699305	rs13099253	3	67712970	G	A	0.357853	0.0214608	0.0194933	0.270926	0.228635	0.0335962	1.01e-11	0.0938647	0.0863678	0.277124	0.277124	0.816015	0.88687	20	1.10(0.93 - 1.30)
cg18197795	GADD45GIP1	19	13067554	rs11667458	19	13019554	T	C	0.200795	0.0433971	0.0240287	0.0709101	0.328318	0.0425892	1.27e-14	0.13218	0.0751691	0.0786728	0.0786728	0.621011	0.940957	12	1.14(0.98 - 1.32)
cg18204930	AIFM2	10	71873599	rs7908957	10	71873581	A	G	0.156064	0.035574	0.0253597	0.160683	0.693532	0.0493357	6.94e-45	0.051294	0.0367476	0.162761	0.411804	0.729801	0.779212	20	1.05(0.98 - 1.13)
cg18221580	SUCLA2	13	48575897	rs9316347	13	48639532	T	C	0.172962	-0.00247361	0.027738	0.928941	-1.13264	0.0368519	1.94e-207	0.00218392	0.0244897	0.928941	0.48655	0.989564	0.409777	20	1.00(0.96 - 1.05)
cg18259342	PNKD	2	219184859	rs2015863	2	219185161	T	C	0.33996	0.00504207	0.0215396	0.81492	-0.935394	0.0277849	1.84e-248	-0.00539032	0.0230279	0.814924	0.786704	0.970351	0.668884	20	0.99(0.95 - 1.04)
cg18261909	VARS2	6	30881571	rs142282930	6	30886097	A	C	0.0178926	-0.215675	0.131772	0.101687	1.14042	0.143692	2.08e-15	-0.189119	0.117978	0.108935	0.0237391	0.675261	0.104981	20	0.83(0.66 - 1.04)
cg18265608	ACCS	11	44087367	rs2074038	11	44087989	T	G	0.120278	0.0369807	0.0345999	0.285156	-1.27574	0.0479866	1.01e-155	-0.0289878	0.0271434	0.285544	0.624333	0.82171	0.429358	20	0.97(0.92 - 1.02)
cg18290981	MACROD1	11	63789520	rs537001	11	63787111	A	G	0.498012	-0.0012205	0.0191237	0.949113	-0.449334	0.0318648	3.73e-45	0.00271624	0.0425606	0.949113	0.949113	0.993981	0.377409	20	1.00(0.92 - 1.09)
cg18291331	PC	11	66628290	rs7931485	11	66578635	A	G	0.335984	0.030564	0.0194793	0.116636	-0.289589	0.0339335	1.41e-17	-0.105543	0.0683929	0.122786	0.122786	0.692828	0.211042	20	0.90(0.79 - 1.03)
cg18301797	LYRM4	6	5108925	rs12204490	6	5111902	C	T	0.171968	-0.0146679	0.0263012	0.577056	0.321998	0.0407378	2.7e-15	-0.0455527	0.0818842	0.578001	0.578001	0.925788	0.186612	20	0.96(0.81 - 1.12)
cg18315762	AGXT	2	241808004	rs7600847	2	241800707	C	A	0.393638	0.0318251	0.0196717	0.105703	-0.672971	0.032202	5.54e-97	-0.0472904	0.0293186	0.106748	0.237548	0.67128	0.182144	20	0.95(0.90 - 1.01)
cg18366108	SDHA	5	226170	rs10066474	5	244147	G	T	0.122266	0.0423275	0.0326701	0.195112	0.290951	0.0484265	1.88e-09	0.14548	0.114868	0.205337	0.205337	0.769935	0.158223	20	1.16(0.92 - 1.45)
cg18395531	ALDH5A1	6	24494605	rs140075859	6	24508419	T	C	0.0218688	0.0115354	0.0581598	0.842779	-1.62149	0.108413	1.41e-50	-0.00711407	0.0358713	0.842793	0.361271	0.976075	0.697344	20	0.99(0.93 - 1.07)
cg18396157	PET117	20	18118240	rs1009546	20	18134426	C	T	0.0238569	0.0834702	0.0760322	0.27228	0.936822	0.11185	5.49e-17	0.0890994	0.0818539	0.276367	0.276367	0.815832	0.772859	16	1.09(0.93 - 1.28)
cg18397975	AMACR	5	33997484	rs253201	5	34013260	C	G	0.141153	-0.0325579	0.0267036	0.222756	-0.366264	0.0450987	4.61e-16	0.0888918	0.073725	0.227925	0.227925	0.784857	0.620956	13	1.09(0.95 - 1.26)
cg18399834	MMADHC	2	150442880	rs10204262	2	150423752	G	C	0.109344	-0.00621177	0.0409781	0.879512	-0.524668	0.0567733	2.43e-20	0.0118394	0.0781134	0.879528	0.879528	0.982902	0.519034	20	1.01(0.87 - 1.18)
cg18402101	NDUFC2	11	77789467	rs7125563	11	77829010	A	G	0.276342	-0.0107752	0.0228664	0.637481	-0.30363	0.0351846	6.15e-18	0.0354879	0.0754223	0.637981	0.902957	0.938935	0.114658	20	1.04(0.89 - 1.20)
cg18443806	IFI27	14	94576831	rs74077216	14	94576832	A	G	0.0129225	-0.0919139	0.139434	0.509772	-4.07674	0.103004	0	0.022546	0.0342071	0.509831	0.0890823	0.911455	0.588969	18	1.02(0.96 - 1.09)
cg18444875	OXR1	8	107460168	rs12547857	8	107441996	C	T	0.115308	0.0200184	0.028389	0.480719	0.776111	0.0493802	1.16e-55	0.0257932	0.0366153	0.48116	0.874889	0.903632	0.541427	20	1.03(0.96 - 1.10)
cg18449964	ZADH2	18	72917101	rs629081	18	72906037	C	T	0.104374	0.0364132	0.0423763	0.390185	1.55509	0.0415005	2.67e-307	0.0234155	0.0272572	0.390309	0.163427	0.871937	0.0251457	18	1.02(0.97 - 1.08)
cg18452600	MSRA	8	9911543	rs62488688	8	9912613	G	A	0.133201	0.000270344	0.0257484	0.991623	0.33863	0.0439912	1.39e-14	0.000798346	0.076037	0.991623	0.991623	0.999343	0.415929	20	1.00(0.86 - 1.16)
cg18474502	ACADSB	10	124777194	rs41291346	10	124813127	T	C	0.027833	0.0655173	0.0672237	0.329751	-0.598262	0.0994158	1.77e-09	-0.109513	0.113829	0.336009	0.336009	0.84868	0.826229	10	0.90(0.72 - 1.12)
cg18477674	BNIP3	10	133793527	rs75977155	10	133796219	C	T	0.181909	0.0205466	0.0249721	0.410632	0.383335	0.0456364	4.47e-17	0.0535996	0.0654561	0.412865	0.412865	0.8824	0.282039	14	1.06(0.93 - 1.20)
cg18504989	DMPK	19	46286198	rs635299	19	46274171	C	A	0.467197	0.0634315	0.0192368	0.000975831	0.288272	0.0317134	9.91e-20	0.22004	0.0709863	0.0019368	0.0019368	0.123286	0.0119024	20	1.25(1.08 - 1.43)
cg18508148	PDHX	11	34937573	rs2031687	11	34954232	A	T	0.353877	0.00261573	0.0196242	0.893963	-0.441583	0.0333904	6.31e-40	-0.00592352	0.0444428	0.893969	0.482522	0.984037	0.377036	20	0.99(0.91 - 1.08)
cg18511790	DMPK	19	46282754	rs572634	19	46282503	C	A	0.115308	0.0497114	0.0261925	0.057706	-0.359009	0.0503182	9.69e-13	-0.138469	0.0754951	0.0666331	0.0666331	0.590124	0.0993683	20	0.87(0.75 - 1.01)
cg18545771	MACROD1	11	63827879	rs2282492	11	63918589	C	T	0.33499	-0.0190188	0.0205504	0.354721	0.230782	0.0330701	2.98e-12	-0.0824102	0.0898264	0.358913	0.358913	0.861184	0.749848	20	0.92(0.77 - 1.10)
cg18574813	PDE2A	11	72381308	rs878277	11	72370260	A	G	0.151093	0.0227979	0.0230864	0.323396	0.754954	0.0438674	2.24e-66	0.0301977	0.0306302	0.324191	0.06034	0.841667	0.789977	20	1.03(0.97 - 1.09)
cg18576206	SAMM50	22	44392384	rs5764473	22	44424649	C	T	0.300199	0.0407448	0.0206553	0.0485403	0.19782	0.0346938	1.19e-08	0.20597	0.110487	0.0622937	0.0622937	0.577494	0.735639	14	1.23(0.99 - 1.53)
cg18582362	GTPBP10	7	89975159	rs6955587	7	89994834	A	C	0.444334	-0.0237663	0.0193513	0.219391	-0.234283	0.0329987	1.25e-12	0.101443	0.0838248	0.226211	0.226211	0.783893	0.485075	20	1.11(0.94 - 1.30)
cg18593708	OSBPL1A	18	21853454	rs79864259	18	21858788	G	A	0.145129	0.00931342	0.0310953	0.764549	-1.16256	0.0439259	2.37e-154	-0.00801116	0.0267491	0.764564	0.418843	0.961638	0.145616	20	0.99(0.94 - 1.05)
cg18629527	SLC25A29	14	100771445	rs1059264	14	100769163	T	C	0.365805	-0.011392	0.0202685	0.574079	-0.73588	0.0319883	4.19e-117	0.0154808	0.0275514	0.574193	0.0664917	0.924906	0.459935	19	1.02(0.96 - 1.07)
cg18641486	SLC25A21	14	37641660	rs56666059	14	37645092	T	C	0.027833	-0.0453827	0.0566617	0.423166	0.592771	0.0828059	8.15e-13	-0.0765602	0.0961842	0.426047	0.426047	0.886644	0.830612	20	0.93(0.77 - 1.12)
cg18641946	MCAT	22	43538857	rs2072854	22	43533427	G	C	0.353877	-0.00695235	0.0197674	0.725057	0.638882	0.0321965	1.26e-87	-0.0108821	0.0309455	0.725099	0.10191	0.956668	0.358231	20	0.99(0.93 - 1.05)
cg18642234	GPX1	3	49394622	rs7637665	3	49552295	C	T	0.4334	0.019611	0.0200025	0.326875	0.28893	0.0319017	1.34e-19	0.0678746	0.069634	0.329693	0.329693	0.844962	0.089443	20	1.07(0.93 - 1.23)
cg18657700	AGXT	2	241807708	rs5013752	2	241815856	T	G	0.200795	-0.0379169	0.0227415	0.0954548	-0.358639	0.0386756	1.81e-20	0.105725	0.0644275	0.1008	0.245253	0.663045	0.190419	20	1.11(0.98 - 1.26)
cg18661237	MRPL54	19	3761197	rs6510768	19	3761471	C	G	0.161034	-0.0213112	0.0247702	0.389593	0.358465	0.046797	1.86e-14	-0.0594513	0.0695353	0.392562	0.392562	0.873249	0.0338848	8	0.94(0.82 - 1.08)
cg18663897	NDUFA10	2	240900096	rs66597274	2	240908107	T	C	0.125249	0.0217993	0.0289876	0.452038	-1.95188	0.0234433	0	-0.0111684	0.0148517	0.452056	0.950492	0.896843	0.907192	20	0.99(0.96 - 1.02)
cg18664900	PDK2	17	48172598	rs61328000	17	48187546	C	G	0.140159	0.0289966	0.0275688	0.292896	0.248055	0.0438761	1.57e-08	0.116896	0.113047	0.301114	0.301114	0.830791	0.554544	14	1.12(0.90 - 1.40)
cg18668382	GLRX5	14	96002125	rs8013688	14	95998364	A	T	0.422465	0.00314811	0.0196177	0.872509	-0.522116	0.0319008	3.3e-60	-0.00602953	0.0375753	0.872515	0.956657	0.982348	0.782359	20	0.99(0.92 - 1.07)
cg18669789	OAT	10	126092415	rs11244916	10	126122515	C	T	0.285288	0.0083436	0.0227965	0.714362	-0.279052	0.0365572	2.29e-14	-0.0298998	0.0817864	0.714676	0.714676	0.954462	0.553915	19	0.97(0.83 - 1.14)
cg18670373	ALDH7A1	5	125931232	rs11960347	5	125945742	C	T	0.0775348	-0.0493906	0.0369545	0.181378	0.444919	0.0618807	6.48e-13	-0.11101	0.0844818	0.188841	0.578604	0.75647	0.103936	13	0.89(0.76 - 1.06)
cg18674267	ACOT2	14	74039910	rs186191621	14	74056994	T	G	0.00497018	-0.0508807	0.217099	0.814701	0.942122	0.135937	4.19e-12	-0.0540065	0.230568	0.814805	0.0703481	0.970328	0.378346	4	0.95(0.60 - 1.49)
cg18676053	STOM	9	124133094	rs2572854	9	124157048	A	G	0.420477	0.00158364	0.0200403	0.937014	0.764047	0.0296484	1.91e-146	0.0020727	0.0262293	0.937015	0.828715	0.991295	0.497086	20	1.00(0.95 - 1.05)
cg18680335	CLYBL	13	100547728	rs118188162	13	100553741	T	C	0.0457256	0.15199	0.0650453	0.0194559	1.81007	0.0902736	1.98e-89	0.083969	0.0361784	0.0202884	0.197809	0.387057	0.219	10	1.09(1.01 - 1.17)
cg18685995	PREPL	2	44588913	rs786619	2	44594077	A	T	0.346918	0.0181944	0.019607	0.353431	0.560832	0.0332048	5.32e-64	0.0324418	0.0350133	0.354157	0.249092	0.858387	0.849447	20	1.03(0.96 - 1.11)
cg18693421	NUDT19	19	33182722	rs10413279	19	33182746	G	A	0.215706	0.0404269	0.0231383	0.0806052	0.498706	0.0366646	3.9e-42	0.0810636	0.0467779	0.0831051	0.00274337	0.62945	0.0393565	20	1.08(0.99 - 1.19)
cg18702012	OAT	10	126106555	rs11244815	10	126107671	G	C	0.083499	-0.0135041	0.0269538	0.616365	0.819236	0.0568601	4.61e-47	-0.0164838	0.032921	0.616578	0.857854	0.933579	0.801543	20	0.98(0.92 - 1.05)
cg18702104	QDPR	4	17488243	rs2597771	4	17491370	A	G	0.287276	0.00659292	0.022925	0.773663	1.00904	0.0295234	5.22e-256	0.00653388	0.0227205	0.773671	0.134992	0.963326	0.0715227	20	1.01(0.96 - 1.05)
cg18703089	MRPL10	17	45900981	rs2277693	17	45909183	G	T	0.354871	-0.0237756	0.019538	0.223646	0.410235	0.0325109	1.67e-36	-0.0579561	0.0478473	0.225792	0.01344	0.78362	0.219184	20	0.94(0.86 - 1.04)
cg18705301	NDUFAF1	15	41695430	rs28897479	15	41690851	G	T	0.271372	0.0521028	0.0210447	0.0132932	-1.40773	0.0162711	0	-0.037012	0.0149555	0.013331	0.0366568	0.327637	0.0477529	20	0.96(0.94 - 0.99)
cg18708106	SUCLA2	13	48575574	rs9316363	13	48719072	G	A	0.291252	-0.00362377	0.023526	0.877584	-0.215012	0.0368046	5.16e-09	0.0168538	0.109455	0.877626	0.877626	0.982589	0.941602	20	1.02(0.82 - 1.26)
cg18743287	RDH13	19	55575837	rs4806641	19	55592070	A	G	0.083499	-0.00579835	0.0368111	0.874838	0.387746	0.0527473	1.97e-13	-0.014954	0.094958	0.874866	0.837364	0.982348	0.551621	12	0.99(0.82 - 1.19)
cg18750833	MCEE	2	71358451	rs9941624	2	71358737	G	A	0.298211	-0.0232367	0.0220126	0.291147	0.522295	0.0338904	1.37e-53	-0.0444896	0.0422447	0.292276	0.647421	0.826331	0.332484	20	0.96(0.88 - 1.04)
cg18751133	COQ3	6	99842351	rs13198933	6	99870365	T	C	0.181909	0.0208249	0.0267354	0.436023	-0.50358	0.042171	7.2e-33	-0.0413537	0.0532034	0.436997	0.229741	0.891425	0.52529	20	0.96(0.86 - 1.06)
cg18776287	MRPS2	9	138393270	rs968569	9	138393128	T	G	0.471173	0.00393399	0.0196573	0.84138	0.957273	0.0264389	4.72e-287	0.00410958	0.020535	0.841382	0.907012	0.975608	0.373389	20	1.00(0.96 - 1.05)
cg18779092	NDUFA9	12	4757717	rs2270134	12	4758788	A	G	0.456262	0.0320918	0.0200612	0.109666	-0.223192	0.0328019	1.02e-11	-0.143785	0.0923336	0.119414	0.119414	0.689676	0.25987	19	0.87(0.72 - 1.04)
cg18788940	HTATIP2	11	20385085	rs4757944	11	20383330	G	A	0.181909	0.00621134	0.0224186	0.781733	0.314263	0.0415386	3.86e-14	0.0197648	0.0713849	0.781875	0.91214	0.964931	0.553397	20	1.02(0.89 - 1.17)
cg18791730	HAO2	1	119910205	rs3753263	1	119909849	A	T	0.299205	0.0338119	0.0205294	0.0995583	-0.260928	0.0357157	2.76e-13	-0.129583	0.080653	0.108125	0.108125	0.673655	0.583542	12	0.88(0.75 - 1.03)
cg18797132	FAM162A	3	122128730	rs1127343	3	122128394	G	A	0.414513	-0.010502	0.0201729	0.602646	-0.272637	0.0330764	1.68e-16	0.0385201	0.0741393	0.603367	0.603367	0.930117	0.9319	20	1.04(0.90 - 1.20)
cg18800681	NDUFS6	5	1814073	rs11745573	5	1801432	A	G	0.12326	-0.00695898	0.0343384	0.839402	-0.314149	0.0499639	3.23e-10	0.0221519	0.109363	0.839484	0.839484	0.975326	0.613394	12	1.02(0.83 - 1.27)
cg18809830	PTCD1	7	99032528	rs73711294	7	99088714	A	G	0.0308151	-0.041471	0.0412147	0.31431	-0.976687	0.0840089	3.04e-31	0.0424609	0.0423562	0.316116	0.593995	0.836874	0.106198	20	1.04(0.96 - 1.13)
cg18809841	CYC1	8	145149561	rs11541475	8	145150101	T	G	0.0884692	0.0338606	0.036274	0.350579	0.412394	0.0527443	5.34e-15	0.0821073	0.0885842	0.353986	0.353986	0.858326	0.626791	20	1.09(0.91 - 1.29)
cg18811423	PNPT1	2	55921094	rs809732	2	55914621	C	T	0.521869	-0.0127421	0.0192568	0.508168	0.436533	0.0303739	7.76e-47	-0.0291893	0.0441598	0.508617	0.508617	0.910702	0.731786	20	0.97(0.89 - 1.06)
cg18824775	PRELID1	5	176731107	rs6885410	5	176740996	C	A	0.274354	0.00175322	0.0204334	0.931624	0.222368	0.0347261	1.52e-10	0.00788432	0.0918983	0.93163	0.93163	0.99046	0.936301	16	1.01(0.84 - 1.21)
cg18825430	IMMT	2	86422958	rs150159816	2	86452556	A	G	0.0238569	0.0174385	0.0503688	0.72918	0.479388	0.0820072	5.04e-09	0.0363766	0.105253	0.729635	0.729635	0.957338	0.0471304	20	1.04(0.84 - 1.27)
cg18832655	ECHDC3	10	11805122	rs61739577	10	11805249	C	T	0.225646	0.00908765	0.0231951	0.695212	-0.330297	0.0367534	2.54e-19	-0.0275136	0.0702916	0.695487	0.864444	0.950129	0.696392	20	0.97(0.85 - 1.12)
cg18846804	ISOC2	19	55966376	rs753754	19	55974146	T	C	0.127237	-0.0502821	0.0277359	0.069849	0.544189	0.050997	1.39e-26	-0.0923983	0.0516977	0.0738923	0.311259	0.610092	0.417776	20	0.91(0.82 - 1.01)
cg18850434	NT5M	17	17207305	rs75122604	17	17196796	G	A	0.0506958	-0.0542194	0.05033	0.281356	-0.721645	0.0740645	1.97e-22	0.0751331	0.0701685	0.28428	0.28428	0.820757	0.673051	20	1.08(0.94 - 1.24)
cg18861015	DMPK	19	46285653	rs10401487	19	46251460	C	T	0.468191	0.0635959	0.0192404	0.000948641	0.419407	0.0317432	7.43e-40	0.151633	0.047289	0.00134353	0.00708077	0.0928881	0.0152803	20	1.16(1.06 - 1.28)
cg18888403	HMGCL	1	24152774	rs2502979	1	24149315	C	A	0.408549	-0.00600717	0.019309	0.755719	-0.641429	0.0309316	1.61e-95	0.0093653	0.0301065	0.755746	0.193422	0.961326	0.205522	20	1.01(0.95 - 1.07)
cg18945744	SPATA20	17	48628573	rs1132414	17	48628092	G	A	0.253479	0.0106374	0.0224546	0.635693	-0.515416	0.0363525	1.25e-45	-0.0206385	0.0435903	0.635881	0.792631	0.938748	0.123929	20	0.98(0.90 - 1.07)
cg18956481	CYP24A1	20	52790139	rs113358303	20	52787052	A	G	0.0178926	0.0754621	0.160359	0.637939	0.683221	0.093162	2.24e-13	0.110451	0.235193	0.638629	0.638629	0.938949	0.088679	7	1.12(0.70 - 1.77)
cg18958126	CLYBL	13	100547367	rs1924104	13	100546863	C	T	0.209742	-0.0160943	0.0217679	0.459689	0.310848	0.0399377	7.06e-15	-0.0517754	0.0703426	0.461703	0.461703	0.899111	0.856956	20	0.95(0.83 - 1.09)
cg18985109	ADCK1	14	78266276	rs77028751	14	78166419	T	A	0.233598	0.00911801	0.0230716	0.692692	-0.212944	0.0390153	4.82e-08	-0.0428189	0.10863	0.693453	0.693453	0.950057	0.827669	14	0.96(0.77 - 1.19)
cg19013222	VARS2	6	30883526	rs1793889	6	31222181	A	G	0.284294	0.082645	0.0241173	0.000610754	0.200624	0.0342468	4.68e-09	0.411939	0.139267	0.00309744	0.000604707	0.164598	0.00125498	20	1.51(1.15 - 1.98)
cg19018267	PHYH	10	13341332	rs1058596	10	13341579	C	G	0.421471	0.0296563	0.0192284	0.122996	0.46783	0.0320845	3.7e-48	0.0633911	0.0413305	0.125088	0.556865	0.695589	0.248731	20	1.07(0.98 - 1.16)
cg19030554	NME3	16	1822289	rs2575329	16	1819433	G	A	0.430417	0.0190173	0.0192444	0.323055	-0.914279	0.0280191	1.51e-233	-0.0208003	0.0210584	0.323277	0.338991	0.840886	0.237822	20	0.98(0.94 - 1.02)
cg19033780	MRPL48	11	73498584	rs1723835	11	73506850	C	T	0.451292	0.0127218	0.0193063	0.509931	-0.706571	0.0315092	2.28e-111	-0.018005	0.0273357	0.510113	0.852636	0.911513	0.124232	20	0.98(0.93 - 1.04)
cg19042136	SERHL2	22	42949598	rs137100	22	42990074	T	C	0.228628	0.0175342	0.0238023	0.461329	0.229073	0.0365489	3.67e-10	0.0765443	0.104622	0.464398	0.464398	0.89989	0.854951	20	1.08(0.88 - 1.33)
cg19062174	GPD2	2	157323390	rs298308	2	157288615	G	C	0.451292	-0.0116241	0.0197075	0.555304	-0.584982	0.031322	7.7e-78	0.0198709	0.0337059	0.555501	0.915376	0.920311	0.825046	20	1.02(0.95 - 1.09)
cg19093370	PLD6	17	17110180	rs112305727	17	17111915	T	C	0.146123	-0.00274826	0.0311844	0.929774	0.48167	0.0495343	2.38e-22	-0.00570569	0.0647449	0.929777	0.697917	0.989823	0.573295	20	0.99(0.88 - 1.13)
cg19101566	SLC25A27	6	46623767	rs1051931	6	46672943	A	G	0.243539	-0.00249948	0.0226033	0.911949	-0.603131	0.0408762	2.85e-49	0.00414417	0.0374776	0.911952	0.911044	0.986355	0.85595	20	1.00(0.93 - 1.08)
cg19112186	CPT1B	22	51016638	rs131758	22	51017082	T	A	0.383698	-0.0107985	0.0204776	0.597963	-0.525972	0.031945	6.55e-61	0.0205305	0.0389528	0.598151	0.929007	0.929448	0.620013	20	1.02(0.95 - 1.10)
cg19114050	BCL2L10	15	52405026	rs2231289	15	52405498	C	T	0.0298211	0.244124	0.0855823	0.0043376	0.850289	0.0923754	3.43e-20	0.287107	0.105373	0.00643655	0.0151602	0.249869	0.000125443	20	1.33(1.08 - 1.64)
cg19182537	DNAJC15	13	43598038	rs73473938	13	43598958	T	C	0.250497	-0.00984544	0.0229175	0.667484	0.965598	0.034106	2.48e-176	-0.0101962	0.0237367	0.66752	0.927899	0.94369	0.400052	20	0.99(0.94 - 1.04)
cg19186356	ALDH2	12	112204327	rs10744773	12	112086810	A	C	0.16998	0.0146611	0.0252666	0.561742	-0.325756	0.0418867	7.42e-15	-0.0450063	0.0777785	0.562827	0.562827	0.923167	0.998649	19	0.96(0.82 - 1.11)
cg19191258	PITRM1	10	3197650	rs3765099	10	3197592	A	G	0.22664	0.0185482	0.0241245	0.44198	-0.237164	0.0356628	2.93e-11	-0.0782083	0.102398	0.445007	0.445007	0.894379	0.775857	20	0.92(0.76 - 1.13)
cg19235065	MUTYH	1	45795593	rs7532573	1	45915892	T	A	0.45825	-0.0178465	0.0193718	0.356914	-0.209539	0.0320087	5.9e-11	0.0851703	0.0933606	0.361625	0.361625	0.862102	0.00630218	20	1.09(0.91 - 1.31)
cg19245310	PDE2A	11	72326842	rs73544307	11	72323815	G	A	0.0387674	-0.009213	0.0395812	0.815946	-2.3386	0.100993	1.26e-118	0.00393954	0.016926	0.815955	0.110717	0.970425	0.0053387	20	1.00(0.97 - 1.04)
cg19245612	PGAM5	12	133295328	rs12423651	12	133295353	T	C	0.0526839	0.0730823	0.0255641	0.00425265	-1.537	0.0867895	3.54e-70	-0.0475488	0.0168478	0.00476879	0.0548193	0.211715	0.3772	20	0.95(0.92 - 0.99)
cg19248564	CYB5R3	22	43042879	rs76447982	22	43047540	G	T	0.39662	-0.0100538	0.0203837	0.621852	0.267034	0.0330149	6.05e-16	-0.0376499	0.0764755	0.622498	0.830908	0.934633	0.745116	20	0.96(0.83 - 1.12)
cg19267254	CASP9	1	15828075	rs6692814	1	15911847	T	C	0.457256	-0.0377282	0.0201479	0.0611288	-0.195488	0.0325746	1.96e-09	0.192995	0.107966	0.0738466	0.0738466	0.61	0.158984	20	1.21(0.98 - 1.50)
cg19290902	FBXL4	6	99396345	rs6921694	6	99396735	C	G	0.478131	-0.00892515	0.0192128	0.64226	-0.22358	0.032528	6.27e-12	0.0399193	0.0861287	0.643017	0.643017	0.939534	0.0279954	20	1.04(0.88 - 1.23)
cg19316303	WARS2	1	119683045	rs10923750	1	119650795	G	T	0.276342	0.0147241	0.0221595	0.506396	-0.425085	0.0361747	6.99e-32	-0.0346381	0.0522129	0.507074	0.530029	0.910316	0.0823221	20	0.97(0.87 - 1.07)
cg19319067	MACROD1	11	63783359	rs185027886	11	63783369	A	G	0.0178926	0.0148626	0.0626277	0.812411	0.689342	0.0933044	1.49e-13	0.0215606	0.0908982	0.812506	0.812506	0.969707	0.638686	6	1.02(0.86 - 1.22)
cg19360675	COX11	17	53046073	rs17209882	17	53046072	G	C	0.10338	-0.000437722	0.0324516	0.989238	0.671106	0.0487539	4.13e-43	-0.00065224	0.0483554	0.989238	0.989238	0.999082	0.263051	20	1.00(0.91 - 1.10)
cg19366958	SIRT5	6	13574150	rs2804920	6	13585282	C	T	0.305169	-0.00840955	0.0204014	0.68019	0.588442	0.033663	2.02e-68	-0.0142912	0.0346798	0.680273	0.908926	0.94734	0.898712	20	0.99(0.92 - 1.06)
cg19367436	COX7A2	6	75953935	rs9360898	6	75953705	G	T	0.199801	0.0107417	0.0270505	0.691295	-0.584766	0.0386226	8.75e-52	-0.0183692	0.0462746	0.691396	0.612125	0.949931	0.440397	20	0.98(0.90 - 1.08)
cg19389372	SDHAF1	19	36485356	rs4805149	19	36483832	T	C	0.164016	0.0228177	0.0251632	0.364519	-0.44391	0.0493938	2.54e-19	-0.0514017	0.0569732	0.366947	0.0963535	0.862795	0.24542	16	0.95(0.85 - 1.06)
cg19433066	SUCLG2	3	67705222	rs2198015	3	67704102	A	G	0.357853	0.0230641	0.0194899	0.236656	0.45429	0.0333931	3.78e-42	0.0507696	0.0430639	0.238424	0.238424	0.791456	0.999607	20	1.05(0.97 - 1.14)
cg19443920	ACLY	17	40075879	rs9905601	17	40015211	A	G	0.146123	0.0479019	0.0259867	0.0652818	-0.299166	0.0489463	9.83e-10	-0.160118	0.0907282	0.0775953	0.0775953	0.618935	0.974623	20	0.85(0.71 - 1.02)
cg19455953	FASTKD2	2	207630073	rs12473950	2	207623347	G	A	0.0586481	0.0144199	0.0399658	0.718244	0.389162	0.0523397	1.04e-13	0.0370538	0.102818	0.718561	0.718561	0.95505	0.96158	20	1.04(0.85 - 1.27)
cg19463518	POLRMT	19	634035	rs12610384	19	634095	G	A	0.475149	-0.0108134	0.0194215	0.577681	-0.330377	0.0338382	1.62e-22	0.0327305	0.0588814	0.578299	0.578299	0.925788	0.0194677	20	1.03(0.92 - 1.16)
cg19471591	CPT1C	19	50194252	rs10415880	19	50189156	A	G	0.341948	0.0053736	0.0209096	0.797185	0.270443	0.0349419	9.96e-15	0.0198696	0.0773586	0.797294	0.797294	0.96863	0.419935	14	1.02(0.88 - 1.19)
cg19516485	GUF1	4	44680377	rs35404122	4	44676287	C	T	0.538767	-0.00302462	0.0201722	0.880812	0.237773	0.0312838	2.95e-14	-0.0127206	0.0848547	0.880835	0.880835	0.982915	0.520388	20	0.99(0.84 - 1.17)
cg19538614	CPT1C	19	50194205	rs10415880	19	50189156	A	G	0.341948	0.0053736	0.0209096	0.797185	0.30339	0.0350395	4.78e-18	0.0177118	0.0689501	0.797272	0.797272	0.96863	0.597199	15	1.02(0.89 - 1.17)
cg19577312	OAT	10	126108316	rs2282693	10	126108403	G	C	0.137177	-0.00919504	0.0249747	0.712743	0.569437	0.047539	4.62e-33	-0.0161476	0.0438793	0.712873	0.782249	0.954282	0.739939	20	0.98(0.90 - 1.07)
cg19579216	NAGS	17	42081856	rs186636	17	42085972	C	T	0.355865	-0.0243632	0.019392	0.208988	-0.254873	0.0342673	1.02e-13	0.0955895	0.0771627	0.215418	0.215418	0.778133	0.765142	20	1.10(0.95 - 1.28)
cg19598685	ACACB	12	109592525	rs11609393	12	109592558	G	C	0.190855	-0.0384795	0.0247896	0.120604	-0.941934	0.0348992	1.93e-160	0.0408516	0.0263613	0.121218	0.0270645	0.691055	0.818346	20	1.04(0.99 - 1.10)
cg19606096	MRPL42	12	93861141	rs4761723	12	93865325	C	T	0.465209	-0.00346912	0.0192404	0.856914	-0.246243	0.0325842	4.12e-14	0.0140882	0.078158	0.856954	0.856954	0.979293	0.0634173	19	1.01(0.87 - 1.18)
cg19636302	OPA3	19	46032854	rs113373683	19	46038039	T	C	0.120278	-0.0277565	0.028554	0.331016	-0.563409	0.0436214	3.66e-38	0.0492653	0.0508241	0.332381	0.602096	0.845749	0.296615	20	1.05(0.95 - 1.16)
cg19636672	GLS2	12	56881121	rs11171862	12	56871314	A	G	0.313121	-0.0265781	0.0203383	0.19128	-0.529621	0.0343903	1.63e-53	0.0501832	0.0385396	0.192875	0.39246	0.759815	0.840723	20	1.05(0.97 - 1.13)
cg19680332	BCO2	11	112046088	rs10891334	11	112057100	A	G	0.340954	0.0285443	0.0217067	0.18851	0.257713	0.0341283	4.31e-14	0.11076	0.0854956	0.195147	0.195147	0.761492	0.0728138	20	1.12(0.94 - 1.32)
cg19782731	ECSIT	19	11641309	rs142035232	19	11633687	G	C	0.0397614	0.0152325	0.0567224	0.78828	-0.734087	0.0922794	1.79e-15	-0.0207503	0.0773133	0.788398	0.788398	0.966494	0.506362	20	0.98(0.84 - 1.14)
cg19784848	SDHA	5	219127	rs3756715	5	218036	C	T	0.111332	0.0553894	0.0336693	0.099949	0.645049	0.0467002	2.14e-43	0.0858686	0.0525654	0.102352	0.140478	0.665132	0.0556242	20	1.09(0.98 - 1.21)
cg19787013	RECQL4	8	145737513	rs2721173	8	145744429	T	C	0.461233	0.011615	0.0192908	0.547107	-1.28976	0.0159101	0	-0.00900558	0.0149573	0.547118	0.384927	0.919196	0.645177	20	0.99(0.96 - 1.02)
cg19787076	ACACA	17	35490983	rs11653028	17	35492234	G	C	0.38171	0.0344744	0.0192105	0.0727238	-0.202265	0.0337665	2.1e-09	-0.170442	0.0991477	0.0856013	0.0856013	0.634524	0.835467	18	0.84(0.69 - 1.02)
cg19802458	FIS1	7	100888750	rs10241107	7	100883973	T	C	0.0586481	0.00886239	0.0409535	0.828675	-0.493421	0.0686575	6.64e-13	-0.0179611	0.0830367	0.828751	0.828751	0.972856	0.0616483	11	0.98(0.83 - 1.16)
cg19812495	MRPS27	5	71616193	rs143774919	5	71325091	C	T	0.0129225	-0.245215	0.138195	0.0759949	0.803557	0.146101	3.8e-08	-0.305162	0.180708	0.0912759	0.0912759	0.646679	0.502336	4	0.74(0.52 - 1.05)
cg19829446	ACAT1	11	107992300	rs10890813	11	107987784	A	G	0.33996	-0.016394	0.0207112	0.428622	-0.513685	0.0328428	3.84e-55	0.0319145	0.0403705	0.429212	0.00343195	0.887881	0.0278422	20	1.03(0.95 - 1.12)
cg19835606	FASTK	7	150778201	rs2303942	7	150775306	A	G	0.459245	0.0151493	0.01923	0.430817	-0.22215	0.0323082	6.16e-12	-0.0681941	0.0871295	0.433818	0.433818	0.890327	0.817607	20	0.93(0.79 - 1.11)
cg19858280	CCDC127	5	207590	rs72711339	5	287976	T	C	0.145129	0.00921433	0.0246677	0.708748	0.329569	0.0530807	5.34e-10	0.0279587	0.0749836	0.70925	0.70925	0.953722	0.960526	20	1.03(0.89 - 1.19)
cg19871494	AURKAIP1	1	1310280	rs114814219	1	1237494	T	C	0.0248509	0.0487039	0.0460193	0.289902	-0.564309	0.0994755	1.4e-08	-0.0863072	0.0829569	0.298161	0.298161	0.829678	0.344329	20	0.92(0.78 - 1.08)
cg19912956	RSAD1	17	48563099	rs3744531	17	48563172	T	C	0.0715706	-0.0486281	0.0423436	0.250797	-2.48446	0.0566012	0	0.0195729	0.0170492	0.250959	0.626018	0.796922	0.569991	20	1.02(0.99 - 1.05)
cg19918623	CHCHD3	7	132661002	rs12707063	7	132656873	C	A	0.445328	0.0369073	0.0195835	0.0594822	-0.186559	0.0319083	5.01e-09	-0.197832	0.110291	0.0728564	0.0728564	0.60772	0.774233	20	0.82(0.66 - 1.02)
cg19918734	ME3	11	86343931	rs4943952	11	86362304	A	G	0.125249	-0.019294	0.0278266	0.48808	0.325918	0.049451	4.38e-11	-0.059199	0.0858504	0.490471	0.562573	0.905727	0.453956	20	0.94(0.80 - 1.12)
cg19927508	COX6A2	16	31439191	rs2454909	16	31410948	T	C	0.122266	-0.0181057	0.0278365	0.515414	-0.5918	0.0436488	7.08e-42	0.0305943	0.0470911	0.515897	0.747165	0.912315	0.725308	20	1.03(0.94 - 1.13)
cg19930203	COMT	22	19956281	rs165599	22	19956781	G	A	0.314115	0.0101063	0.0203877	0.620102	-0.237785	0.0343714	4.58e-12	-0.0425018	0.0859598	0.620997	0.620997	0.934394	0.746971	20	0.96(0.81 - 1.13)
cg19939077	PPIF	10	81108060	rs1923368	10	81119561	C	T	0.527833	0.0339741	0.0193792	0.0795811	-0.459472	0.0320477	1.28e-46	-0.0739415	0.0424912	0.0818308	0.201178	0.627302	0.718918	20	0.93(0.85 - 1.01)
cg19960891	MACROD1	11	63776653	rs11231646	11	63702635	T	C	0.414513	0.00661812	0.0193172	0.731898	0.227152	0.0324938	2.74e-12	0.0291352	0.0851429	0.732207	0.732207	0.95735	0.693401	18	1.03(0.87 - 1.22)
cg19967846	PGAM5	12	133293493	rs7486197	12	133293611	T	C	0.421471	-0.022681	0.0194688	0.244022	-0.198115	0.0313612	2.66e-10	0.114484	0.0999272	0.25193	0.25193	0.79803	0.72662	20	1.12(0.92 - 1.36)
cg19996418	RECQL4	8	145737578	rs2721173	8	145744429	T	C	0.461233	0.011615	0.0192908	0.547107	-0.204819	0.0315498	8.47e-11	-0.0567085	0.0945886	0.548821	0.548821	0.919306	0.601349	20	0.94(0.78 - 1.14)
cg20021513	DHRS4	14	24438136	rs8017358	14	24525274	G	A	0.471173	-0.00854588	0.0191874	0.656038	-0.199267	0.0321135	5.47e-10	0.0428866	0.0965378	0.656864	0.656864	0.94135	0.220622	9	1.04(0.86 - 1.26)
cg20024687	TOP1MT	8	144417679	rs1017943	8	144438516	C	T	0.083499	0.0280592	0.0378124	0.458049	0.827521	0.0565872	1.98e-48	0.0339075	0.0457524	0.458627	0.0212867	0.898718	0.0442015	20	1.03(0.95 - 1.13)
cg20026190	PGS1	17	76395443	rs8071889	17	76398101	A	G	0.375746	0.00717634	0.0209786	0.732291	-0.415772	0.0321993	3.83e-38	-0.0172603	0.0504747	0.732382	0.732382	0.95735	0.823369	20	0.98(0.89 - 1.09)
cg20090066	PDE2A	11	72327160	rs11235548	11	72323881	A	G	0.151093	0.0163605	0.0248249	0.509873	-1.87309	0.022713	0	-0.00873449	0.0132539	0.509886	0.578921	0.911455	0.945876	20	0.99(0.97 - 1.02)
cg20106459	COX6B2	19	55866087	rs111342881	19	55874890	A	G	0.082505	0.0413671	0.046969	0.378463	0.434407	0.0659551	4.51e-11	0.0952267	0.109085	0.382684	0.382684	0.86807	0.834761	11	1.10(0.89 - 1.36)
cg20124417	MRPL21	11	68664757	rs148741552	11	68401134	C	G	0.0129225	0.130659	0.120476	0.278133	0.845126	0.145006	5.6e-09	0.154603	0.145001	0.286324	0.286324	0.822	0.914055	3	1.17(0.88 - 1.55)
cg20124610	CARS2	13	111357885	rs9555724	13	111354110	T	C	0.314115	-0.030818	0.0203197	0.129354	0.405177	0.0373134	1.81e-27	-0.0760605	0.0506369	0.133077	0.0274875	0.703779	0.322885	20	0.93(0.84 - 1.02)
cg20126647	COASY	17	40714003	rs598126	17	40716520	A	G	0.477137	-0.010959	0.0191888	0.567922	0.667931	0.0298355	5.26e-111	-0.0164074	0.028738	0.568048	0.432883	0.924055	0.79479	20	0.98(0.93 - 1.04)
cg20133923	MRPS26	20	3027467	rs2740201	20	3056686	A	G	0.340954	0.0136765	0.0202472	0.499373	0.322956	0.0333364	3.4e-22	0.0423478	0.0628455	0.500413	0.774865	0.907786	0.600922	8	1.04(0.92 - 1.18)
cg20141652	SLC25A42	19	19221574	rs9676917	19	19131158	G	A	0.248509	-0.000610617	0.0210302	0.976836	0.399987	0.0359102	8.15e-29	-0.00152659	0.0525774	0.976837	0.941783	0.998436	0.932025	20	1.00(0.90 - 1.11)
cg20147645	MTIF3	13	28023563	rs4771123	13	28022914	T	C	0.240557	-0.00599996	0.0223075	0.787956	-0.582793	0.0352454	2.04e-61	0.0102952	0.038282	0.787983	0.0386121	0.96643	0.566049	20	1.01(0.94 - 1.09)
cg20170777	COX10	17	13972099	rs17609880	17	13996397	G	A	0.176938	-0.00694103	0.0245107	0.777036	0.287711	0.0396919	4.21e-13	-0.024125	0.0852571	0.777201	0.777201	0.963744	0.902573	20	0.98(0.83 - 1.15)
cg20203469	ACAD8	11	134126284	rs55823731	11	134142520	A	G	0.255467	0.00854305	0.0208876	0.682539	0.492426	0.0355825	1.48e-43	0.0173489	0.0424363	0.68267	0.825056	0.947603	0.213726	20	1.02(0.94 - 1.11)
cg20216030	BNIP3	10	133784864	rs9419219	10	133759974	T	C	0.394632	-0.0147682	0.0196458	0.452218	-0.283244	0.0334658	2.59e-17	0.0521395	0.0696331	0.453993	0.453993	0.896985	0.224258	20	1.05(0.92 - 1.21)
cg20234170	CAT	11	34460107	rs10836229	11	34447300	G	A	0.394632	0.00302663	0.0193732	0.875854	-0.21779	0.0331605	5.11e-11	-0.013897	0.0889787	0.875888	0.875888	0.982499	0.627223	20	0.99(0.83 - 1.17)
cg20240860	ACCS	11	44087423	rs2074038	11	44087989	T	G	0.120278	0.0369807	0.0345999	0.285156	-1.28491	0.0474228	1.14e-161	-0.0287809	0.0269489	0.28553	0.540815	0.82171	0.636895	20	0.97(0.92 - 1.02)
cg20241658	AIFM2	10	71892719	rs15801	10	71910663	T	C	0.442346	0.0175425	0.0191457	0.359529	-0.428058	0.0325565	1.74e-39	-0.0409816	0.0448354	0.360693	0.360693	0.861653	0.521689	20	0.96(0.88 - 1.05)
cg20262330	COX16	14	70826997	rs35697534	14	70764266	C	T	0.106362	0.0112705	0.0285352	0.692866	-0.71536	0.0557992	1.26e-37	-0.015755	0.0399082	0.693005	0.614085	0.950057	0.0133143	20	0.98(0.91 - 1.06)
cg20266104	TMEM11	17	21116851	rs8078075	17	21011330	T	C	0.0248509	-0.0386669	0.0811216	0.633609	-0.948454	0.0955484	3.2e-23	0.0407683	0.0856289	0.634	0.634	0.938009	0.199336	9	1.04(0.88 - 1.23)
cg20267732	NDUFC2	11	77787848	rs6592765	11	77771911	T	C	0.166004	0.0594999	0.0292651	0.0420389	0.318287	0.0445319	8.84e-13	0.186938	0.0955931	0.0505175	0.0505175	0.543636	0.112691	20	1.21(1.00 - 1.45)
cg20284508	CHCHD6	3	126668502	rs73209640	3	126659951	C	A	0.0616302	0.0239328	0.031977	0.454196	2.27798	0.0667446	2.67e-255	0.0105062	0.0140408	0.454304	0.790689	0.897024	0.118214	20	1.01(0.98 - 1.04)
cg20307448	ACAD8	11	134132814	rs117063783	11	134042077	A	G	0.0129225	-0.272017	0.103394	0.00851646	-1.39629	0.220958	2.63e-10	0.194815	0.0802105	0.0151491	0.0151491	0.341419	NA	NA	1.22(1.04 - 1.42)
cg20320656	LETMD1	12	51442996	rs12379	12	51442944	A	G	0.378728	-0.0406341	0.0194564	0.0367555	-0.651182	0.0321046	1.81e-91	0.0624005	0.0300365	0.0377567	0.0552512	0.492238	0.596168	20	1.06(1.00 - 1.13)
cg20330747	FARS2	6	5296249	rs72815618	6	5294607	T	C	0.106362	-0.0454801	0.0339224	0.180015	-1.03138	0.0470285	1.32e-106	0.0440963	0.0329517	0.180827	0.421353	0.747994	0.0239348	20	1.05(0.98 - 1.11)
cg20364660	FDX1	11	110301606	rs12279913	11	110316585	A	G	0.197813	0.00143458	0.024766	0.953808	-0.500695	0.0402172	1.4e-35	-0.00286518	0.0494638	0.953809	0.865829	0.994811	0.818908	20	1.00(0.91 - 1.10)
cg20381140	CHCHD6	3	126645244	rs73205696	3	126601433	C	G	0.0337972	0.0707206	0.0662111	0.285472	-0.613886	0.0947184	9.1e-11	-0.115202	0.109311	0.291932	0.291932	0.825918	0.328166	20	0.89(0.72 - 1.10)
cg20383654	NDUFS5	1	39490535	rs2013119	1	39466178	C	T	0.387674	-0.000482237	0.0193441	0.980111	0.404755	0.0317096	2.59e-37	-0.00119143	0.0477923	0.980111	0.858499	0.998436	0.974343	20	1.00(0.91 - 1.10)
cg20401101	AIFM3	22	21320349	rs5761569	22	21320573	A	T	0.40159	0.0127179	0.0193633	0.511307	0.340581	0.0338187	7.44e-24	0.0373418	0.0569745	0.512203	0.229785	0.911953	0.0797283	7	1.04(0.93 - 1.16)
cg20405584	OXCT1	5	41870875	rs11740984	5	41897928	T	C	0.236581	0.0170802	0.0231639	0.460902	-0.283059	0.0415623	9.73e-12	-0.0603414	0.0823123	0.46351	0.46351	0.899525	0.79065	20	0.94(0.80 - 1.11)
cg20410192	ACSL1	4	185746558	rs112231838	4	185746827	T	C	0.22664	0.00837925	0.0266064	0.752812	-0.438067	0.0363525	1.93e-33	-0.0191278	0.0607566	0.752894	0.752894	0.960963	0.385947	20	0.98(0.87 - 1.11)
cg20426275	SND1	7	127720749	rs59096474	7	127725711	A	G	0.101392	-0.0899524	0.0354705	0.0112134	-2.20244	0.0272829	0	0.0408422	0.0161131	0.0112535	0.563879	0.308861	0.135548	20	1.04(1.01 - 1.08)
cg20443451	MCCD1	6	31497233	rs3095235	6	31463170	G	C	0.168986	-0.0834799	0.0256419	0.00113151	-0.827625	0.0370995	3.08e-110	0.100867	0.0313107	0.0012753	2.81e-13	0.089188	6.53e-07	20	1.11(1.04 - 1.18)
cg20462978	SFXN1	5	174911722	rs12658801	5	174910619	G	A	0.0516899	0.0664478	0.0412728	0.107405	-2.69732	0.0344112	0	-0.0246348	0.0153047	0.107479	0.748819	0.672364	0.376273	20	0.98(0.95 - 1.01)
cg20515206	AGXT	2	241817477	rs73105774	2	241849246	T	C	0.185885	-0.0341036	0.0240266	0.155779	0.289936	0.0401042	4.85e-13	-0.117625	0.0844508	0.163674	0.163674	0.730935	0.321923	20	0.89(0.75 - 1.05)
cg20536369	TIMM13	19	2427244	rs60073269	19	2431170	A	G	0.0397614	0.0654122	0.0532173	0.219015	1.16799	0.0737218	1.57e-56	0.0560041	0.0457001	0.220398	0.240329	0.781323	0.852008	20	1.06(0.97 - 1.16)
cg20536971	PCCA	13	100989375	rs4772278	13	100934275	C	T	0.501988	-0.0199787	0.0192629	0.299662	-1.33517	0.0146581	0	0.0149634	0.0144282	0.299693	0.783315	0.830554	0.11229	20	1.02(0.99 - 1.04)
cg20547295	NFU1	2	69664869	rs12713678	2	69683457	G	C	0.384692	-0.0185087	0.0195703	0.344274	0.424722	0.0332078	1.87e-37	-0.0435784	0.0462037	0.345589	0.345589	0.854687	0.49914	20	0.96(0.87 - 1.05)
cg20550677	BIK	22	43506316	rs5751435	22	43513156	T	C	0.121272	0.00265127	0.0319134	0.93379	-0.350478	0.0486576	5.89e-13	-0.00756472	0.0910627	0.933795	0.933795	0.99106	0.293407	20	0.99(0.83 - 1.19)
cg20587543	ABAT	16	8768110	rs1730965	16	8766139	C	T	0.121272	0.0410694	0.0398843	0.303144	-0.289188	0.0486651	2.81e-09	-0.142016	0.139973	0.3103	0.107158	0.834913	0.6693	20	0.87(0.66 - 1.14)
cg20608990	CASP8	2	202097607	rs12620010	2	202099256	G	T	0.476143	0.0425786	0.0193088	0.0274443	0.436441	0.0320115	2.52e-42	0.0975587	0.0448165	0.0294917	0.0187402	0.449127	0.0202574	20	1.10(1.01 - 1.20)
cg20630887	ACOT7	1	6417823	rs7512532	1	6421696	C	G	0.182903	0.0184959	0.025935	0.475745	0.239432	0.0415144	8.05e-09	0.0772491	0.109144	0.479086	0.479086	0.903313	0.185944	20	1.08(0.87 - 1.34)
cg20659463	NDUFV2	18	9102542	rs11663978	18	9094215	T	A	0.0596421	-0.0577292	0.0677271	0.394003	-0.531171	0.063012	3.47e-17	0.108683	0.128156	0.396407	0.396407	0.875046	0.525508	20	1.11(0.87 - 1.43)
cg20709110	COMT	22	19946873	rs5748489	22	19927146	A	C	0.412525	-0.0093653	0.0192224	0.626111	-0.412604	0.032048	6.26e-38	0.022698	0.0466214	0.626358	0.678194	0.935742	0.835483	20	1.02(0.93 - 1.12)
cg20725256	PGAM5	12	133294261	rs4883545	12	133252556	T	C	0.469185	-0.033038	0.0192535	0.0861716	-0.498916	0.0306609	1.56e-59	0.0662196	0.0388047	0.0879177	0.411962	0.638916	0.677872	20	1.07(0.99 - 1.15)
cg20727114	CPT1C	19	50194120	rs10415880	19	50189156	A	G	0.341948	0.0053736	0.0209096	0.797185	0.333752	0.0350424	1.66e-21	0.0161006	0.0626729	0.797257	0.797257	0.96863	0.523545	18	1.02(0.90 - 1.15)
cg20727362	CYB5R3	22	43045952	rs2267456	22	43029809	A	G	0.109344	0.0206048	0.0262451	0.4324	-1.7308	0.039952	0	-0.0119048	0.015166	0.432476	0.861244	0.890327	0.597974	20	0.99(0.96 - 1.02)
cg20742562	NDUFS6	5	1800684	rs6868515	5	1799215	C	G	0.233598	-0.0207319	0.0219985	0.345976	-0.578563	0.0363214	3.99e-57	0.0358334	0.0380891	0.346818	0.728481	0.854783	0.114195	20	1.04(0.96 - 1.12)
cg20752312	ALKBH7	19	6372363	rs74525335	19	6372431	G	T	0.0904573	0.0121036	0.0354891	0.733065	-1.21185	0.0521231	1.43e-119	-0.00998773	0.0292883	0.733093	0.932439	0.95735	0.438834	20	0.99(0.93 - 1.05)
cg20780337	SLC30A9	4	41992447	rs77660735	4	42004500	A	G	0.0387674	0.111849	0.0894275	0.211036	-1.39344	0.0768135	1.53e-73	-0.0802685	0.06433	0.212119	0.224886	0.774909	0.505175	20	0.92(0.81 - 1.05)
cg20780708	CPT2	1	53662814	rs72673121	1	53662823	A	C	0.206759	0.00893901	0.027938	0.749	0.34579	0.0380381	9.85e-20	0.025851	0.0808447	0.74915	0.74915	0.960136	0.786872	14	1.03(0.88 - 1.20)
cg20823481	ACSL1	4	185736247	rs34277324	4	185788253	T	C	0.182903	-0.00818009	0.022504	0.716235	0.4832	0.0403398	4.62e-33	-0.016929	0.0465943	0.71636	0.71636	0.954609	0.893186	20	0.98(0.90 - 1.08)
cg20829055	DARS2	1	173796499	rs186943937	1	173959987	A	G	0.00795229	-0.0179903	0.0804898	0.823138	-1.45511	0.122022	8.77e-33	0.0123635	0.055325	0.823169	0.768247	0.972242	0.293639	7	1.01(0.91 - 1.13)
cg20917322	CCDC51	3	48475754	rs191029019	3	48248913	A	G	0.00298211	0.120127	0.223245	0.590511	-2.37291	0.165219	8.93e-47	-0.0506243	0.0941466	0.590772	0.00126124	0.92794	0.00124323	6	0.95(0.79 - 1.14)
cg20935363	PDE2A	11	72295535	rs148038373	11	72295530	A	C	0.0765408	0.0131471	0.029135	0.651811	-0.384501	0.0594589	1e-10	-0.0341926	0.0759578	0.6526	0.6526	0.94044	0.609878	15	0.97(0.83 - 1.12)
cg20936529	ZADH2	18	72912760	rs634687	18	72906960	G	T	0.0685885	0.128743	0.067087	0.0549786	-0.409668	0.0671293	1.04e-09	-0.314262	0.171665	0.0671504	0.0671504	0.59196	0.236258	6	0.73(0.52 - 1.02)
cg20950843	CYB5R3	22	43044387	rs1109585	22	43040921	C	T	0.49006	-0.00499805	0.0192589	0.795235	0.42828	0.0321745	1.99e-40	-0.0116701	0.0449766	0.795273	0.744643	0.968245	0.38517	20	0.99(0.90 - 1.08)
cg20957542	MCAT	22	43529321	rs7402	22	43529029	C	T	0.336978	0.00681578	0.0210207	0.745755	0.208041	0.033801	7.51e-10	0.0327618	0.101181	0.746095	0.746095	0.959926	0.580714	13	1.03(0.85 - 1.26)
cg20977448	GRPEL2	5	148725594	rs352346	5	148725821	A	G	0.493042	0.021156	0.0191834	0.270102	-0.472385	0.032409	4.01e-48	-0.0447855	0.0407257	0.271469	0.407705	0.813669	0.934802	20	0.96(0.88 - 1.04)
cg20988073	ALDH1L1	3	125900093	rs9825571	3	125900161	G	A	0.407555	0.00692784	0.0195297	0.722789	-0.704656	0.0313675	9.23e-112	-0.00983152	0.0277187	0.722822	0.780656	0.955962	0.238542	20	0.99(0.94 - 1.05)
cg21022364	SLC25A13	7	95948586	rs12704843	7	95936163	G	A	0.304175	-0.00353513	0.0203963	0.862398	-0.483975	0.0340149	6.11e-46	0.00730436	0.0421464	0.862408	0.400137	0.980844	0.130399	20	1.01(0.93 - 1.09)
cg21050076	GCDH	19	13002784	rs2242517	19	13002563	G	T	0.39165	0.0011396	0.0205365	0.955747	0.330253	0.0333307	3.83e-23	0.00345069	0.0621851	0.955748	0.216453	0.994849	0.528019	20	1.00(0.89 - 1.13)
cg21067465	ME3	11	86304288	rs10898507	11	86309943	A	G	0.0904573	-0.0133728	0.0476185	0.778839	0.708144	0.0545096	1.37e-38	-0.0188843	0.0672598	0.77889	0.961848	0.964328	0.10273	20	0.98(0.86 - 1.12)
cg21067963	CARS2	13	111317935	rs2478466	13	111313297	C	T	0.200795	-0.016365	0.0249534	0.511938	0.228164	0.0408839	2.39e-08	-0.0717247	0.110119	0.514827	0.514827	0.912205	0.0783858	20	0.93(0.75 - 1.16)
cg21096502	CHCHD2	7	56174374	rs12531489	7	56303593	C	A	0.162028	0.00994613	0.0249379	0.690014	-0.299381	0.0381446	4.21e-15	-0.0332224	0.0834058	0.690393	0.690393	0.949786	0.957245	20	0.97(0.82 - 1.14)
cg21096718	ACACA	17	35577353	rs9652902	17	35524829	T	C	0.188867	0.0109615	0.0226339	0.628176	-0.662236	0.0376933	4.25e-69	-0.0165523	0.034191	0.628306	0.780429	0.936072	0.375316	20	0.98(0.92 - 1.05)
cg21115120	THG1L	5	157158441	rs56117345	5	157156879	A	G	0.136183	0.0112937	0.0292137	0.69906	-0.538019	0.0436615	6.85e-35	-0.0209913	0.0543254	0.699201	0.112448	0.950866	0.69365	20	0.98(0.88 - 1.09)
cg21132931	DCAKD	17	43138592	rs4315379	17	43128569	C	G	0.195825	-0.0268477	0.0279744	0.337194	-0.528141	0.0384648	6.67e-43	0.0508343	0.0530969	0.338371	0.370527	0.849869	0.142536	20	1.05(0.95 - 1.17)
cg21179492	MRPS2	9	138393651	rs968569	9	138393128	T	G	0.471173	0.00393399	0.0196573	0.84138	0.607365	0.031651	4.53e-82	0.00647714	0.0323666	0.841388	0.831072	0.975608	0.593792	20	1.01(0.94 - 1.07)
cg21200380	C1QBP	17	5342446	rs79967188	17	5785093	T	C	0.00894632	0.0786877	0.0847199	0.352994	0.802772	0.146447	4.21e-08	0.09802	0.107038	0.3598	0.3598	0.861459	NA	NA	1.10(0.89 - 1.36)
cg21211478	THEM5	1	151825188	rs2279503	1	151824089	T	C	0.303181	0.00895713	0.0254584	0.724963	0.224573	0.0358712	3.84e-10	0.0398852	0.113542	0.725379	0.725379	0.956716	0.323872	20	1.04(0.83 - 1.30)
cg21211645	LARS2	3	45590039	rs6771080	3	45498726	C	T	0.378728	0.0148566	0.0221692	0.502765	0.201877	0.034313	4.02e-09	0.0735924	0.110526	0.505513	0.505513	0.909685	0.834962	20	1.08(0.87 - 1.34)
cg21234506	BCL2A1	15	80263132	rs72630421	15	80263717	T	C	0.0119284	0.00813004	0.0528814	0.877814	0.841747	0.126221	2.58e-11	0.00965853	0.0628401	0.877846	0.877846	0.98262	0.253137	6	1.01(0.89 - 1.14)
cg21241477	SURF1	9	136223965	rs658517	9	136222490	G	A	0.465209	0.0198394	0.019653	0.312742	0.877226	0.028252	1.14e-211	0.0226161	0.0224154	0.312998	0.152301	0.835591	0.233039	20	1.02(0.98 - 1.07)
cg21249481	PMPCA	9	139317959	rs4400498	9	139305007	T	C	0.269384	0.0153324	0.021498	0.475721	-0.265452	0.0349489	3.07e-14	-0.0577597	0.0813428	0.477656	0.477656	0.90289	0.413959	20	0.94(0.80 - 1.11)
cg21330207	ZADH2	18	72916311	rs629081	18	72906037	C	T	0.104374	0.0364132	0.0423763	0.390185	1.60383	0.0402574	0	0.0227039	0.0264281	0.390295	0.164841	0.871937	0.0104547	15	1.02(0.97 - 1.08)
cg21351392	AGPAT4	6	161607487	rs9365258	6	161608422	G	C	0.131213	-0.0265612	0.0259271	0.305619	0.978645	0.0450691	1.5e-104	-0.0271408	0.0265223	0.306157	0.777618	0.8337	0.5131	20	0.97(0.92 - 1.03)
cg21364607	FARS2	6	5439460	rs80045173	6	5431809	A	C	0.0238569	-0.127553	0.165372	0.440524	0.657428	0.107103	8.34e-10	-0.194018	0.253522	0.444098	0.444098	0.894319	0.180574	15	0.82(0.50 - 1.35)
cg21416237	FKBP10	17	39970091	rs149683818	17	39964032	A	G	0.0934394	-0.0201377	0.0264258	0.446032	0.480203	0.0529965	1.29e-19	-0.0419358	0.0552247	0.447634	0.447634	0.895337	0.595035	20	0.96(0.86 - 1.07)
cg21429500	LAP3	4	17579272	rs148874028	4	16025764	T	C	0.00596421	-0.0454219	0.0951065	0.632942	0.870601	0.152122	1.05e-08	-0.052173	0.109622	0.63412	0.63412	0.938066	NA	NA	0.95(0.77 - 1.18)
cg21448423	ACOT11	1	55013956	rs299872	1	55014160	C	T	0.274354	-0.0383062	0.0231827	0.0984609	0.520126	0.0348792	2.75e-50	-0.073648	0.0448441	0.100526	0.233246	0.663045	0.237275	20	0.93(0.85 - 1.01)
cg21459266	LYRM4	6	5110727	rs417629	6	5113104	C	T	0.244533	0.015841	0.0226506	0.484325	-0.341769	0.0362909	4.62e-21	-0.0463501	0.0664571	0.485526	0.485526	0.904679	0.267454	20	0.95(0.84 - 1.09)
cg21490662	CASP3	4	185571520	rs34605630	4	185573937	A	G	0.287276	-0.0175308	0.0212448	0.409269	-0.555794	0.0361037	1.78e-53	0.0315419	0.0382791	0.409941	0.826046	0.881288	0.97424	20	1.03(0.96 - 1.11)
cg21498471	NUDT19	19	33183713	rs71351189	19	33176508	C	T	0.2167	0.0399686	0.0232527	0.0856362	-0.598387	0.0391595	1.03e-52	-0.0667939	0.039104	0.0876164	0.000835724	0.63855	0.256913	20	0.94(0.87 - 1.01)
cg21511321	COX19	7	1004997	rs80133931	7	1027286	T	C	0.0705765	0.0173376	0.0396673	0.662057	-0.350513	0.0598632	4.76e-09	-0.0494635	0.113484	0.662936	0.662936	0.942978	0.574172	20	0.95(0.76 - 1.19)
cg21519787	SPHK2	19	49133421	rs2301139	19	49133761	T	C	0.0467197	0.0326607	0.0476854	0.493394	-0.515208	0.0872936	3.59e-09	-0.0633932	0.0931767	0.49628	0.49628	0.906889	NA	NA	0.94(0.78 - 1.13)
cg21535942	CRYZ	1	75199100	rs28695657	1	75197614	G	T	0.456262	0.0157979	0.0193206	0.413545	-0.504174	0.0319901	5.83e-56	-0.0313342	0.0383728	0.414172	0.214493	0.8824	0.449769	20	0.97(0.90 - 1.04)
cg21541638	FHIT	3	61236016	rs60559507	3	61195648	A	G	0.0467197	0.0769143	0.0427541	0.0720199	0.495107	0.0803214	7.09e-10	0.155349	0.0899558	0.0841772	0.0841772	0.631757	0.343291	15	1.17(0.98 - 1.39)
cg21543589	COX4I2	20	30225685	rs6088856	20	30226543	G	C	0.209742	0.0347425	0.0216947	0.109282	-0.418403	0.0414719	6.19e-24	-0.083036	0.0525004	0.113735	0.266034	0.681546	0.143963	20	0.92(0.83 - 1.02)
cg21555177	HSD17B8	6	33173024	rs139326709	6	33107690	G	A	0.00795229	-0.0442151	0.137496	0.747776	1.59748	0.200197	1.47e-15	-0.027678	0.0861404	0.747973	0.793977	0.960072	0.220375	18	0.97(0.82 - 1.15)
cg21574565	CHDH	3	53855125	rs9836592	3	53855083	C	T	0.331014	-0.0148877	0.0202334	0.461853	0.43503	0.033556	1.95e-38	-0.0342222	0.0465852	0.462573	0.104862	0.899201	0.551485	20	0.97(0.88 - 1.06)
cg21586613	GFM1	3	158365321	rs2060016	3	158369163	A	G	0.384692	0.00480243	0.0208189	0.817566	-0.534476	0.0344045	2.01e-54	-0.00898531	0.0389563	0.817586	0.911515	0.970927	0.388298	20	0.99(0.92 - 1.07)
cg21601837	ALDH1L1	3	125900065	rs9825571	3	125900161	G	A	0.407555	0.00692784	0.0195297	0.722789	-0.623897	0.031911	4.03e-85	-0.0111041	0.0313079	0.722833	0.330143	0.955962	0.189257	20	0.99(0.93 - 1.05)
cg21608792	EPHX2	8	27348347	rs6994778	8	27346590	G	A	0.0924453	-0.00101034	0.0358975	0.977546	0.705391	0.0485445	7.73e-48	-0.00143231	0.0508903	0.977546	0.715937	0.998436	0.872316	20	1.00(0.90 - 1.10)
cg21628000	MTFR1	8	66556877	rs67514002	8	66622236	T	C	0.170974	0.0110043	0.0270486	0.68413	-0.273374	0.0430344	2.12e-10	-0.0402537	0.0991463	0.684741	0.416505	0.948262	0.326329	20	0.96(0.79 - 1.17)
cg21657876	PDE2A	11	72354022	rs11235556	11	72356021	G	A	0.471173	0.0130963	0.019443	0.500582	0.384201	0.030523	2.48e-36	0.0340871	0.0506787	0.501194	0.501194	0.907786	0.0640224	20	1.03(0.94 - 1.14)
cg21660623	NDUFV1	11	67373625	rs12421762	11	67373669	A	C	0.0864811	0.0207287	0.0334226	0.535126	0.861577	0.0525381	1.94e-60	0.024059	0.0388201	0.535418	0.307304	0.916581	0.254725	20	1.02(0.95 - 1.11)
cg21661344	POLRMT	19	632827	rs11669519	19	614967	C	T	0.370775	-0.0429706	0.0202555	0.0338857	0.546817	0.0337269	4.07e-59	-0.0785831	0.0373583	0.0354222	0.0583582	0.48118	0.320388	14	0.92(0.86 - 0.99)
cg21691367	MTHFD1L	6	151325642	rs529087	6	151327559	A	G	0.234592	-0.0236909	0.0219506	0.280462	-0.223691	0.0375423	2.55e-09	0.105909	0.0997261	0.288235	0.288235	0.823164	0.369869	12	1.11(0.91 - 1.35)
cg21696208	MTFR1	8	66556075	rs147993155	8	66609331	C	T	0.0695825	-0.027836	0.0451868	0.537881	0.881908	0.0636332	1.12e-43	-0.0315634	0.0512881	0.538282	0.659601	0.917314	0.0126873	20	0.97(0.88 - 1.07)
cg21708354	MTO1	6	74171446	rs9352002	6	74220852	C	T	0.0715706	0.0557614	0.0458984	0.224409	0.541214	0.0681299	1.96e-15	0.10303	0.0857924	0.22978	0.22978	0.785947	0.659681	20	1.11(0.94 - 1.31)
cg21721566	ACADS	12	121163144	rs3021337	12	121163261	T	C	0.310139	-0.0459234	0.021148	0.0298915	0.945147	0.0286737	2.83e-238	-0.0485886	0.0224239	0.030248	0.22457	0.454371	0.378442	20	0.95(0.91 - 1.00)
cg21723184	CPT1C	19	50195112	rs892149	19	50194845	A	C	0.0606362	-0.0153787	0.0457031	0.7365	0.612344	0.0746483	2.34e-16	-0.0251145	0.0746991	0.736714	0.938618	0.958448	0.582746	20	0.98(0.84 - 1.13)
cg21761922	OXNAD1	3	16309088	rs842245	3	16293675	C	T	0.37674	0.0299827	0.0192125	0.118622	-0.19974	0.0325128	8.08e-10	-0.150108	0.0992423	0.130395	0.130395	0.702598	0.859635	20	0.86(0.71 - 1.05)
cg21762589	BNIP3	10	133796476	rs9419217	10	133758379	G	A	0.390656	0.0218609	0.0200006	0.274388	0.224292	0.0329102	9.41e-12	0.0974662	0.0903116	0.280489	0.280489	0.818478	0.568238	18	1.10(0.92 - 1.32)
cg21778268	TXN2	22	36877729	rs11704715	22	36906173	G	A	0.4334	-0.0156666	0.0192895	0.416687	0.902603	0.0254837	8.76e-275	-0.0173571	0.0213766	0.416809	0.810584	0.882729	0.364509	20	0.98(0.94 - 1.02)
cg21781828	MTX3	5	79286897	rs12054697	5	79295243	G	T	0.380716	0.012676	0.0194713	0.51504	0.211804	0.0333134	2.05e-10	0.0598477	0.0924113	0.517229	0.517229	0.91244	0.966882	20	1.06(0.89 - 1.27)
cg21783442	TIMM17A	1	201923663	rs2820306	1	201923805	G	A	0.387674	0.0274491	0.0197396	0.164359	-0.33453	0.0333713	1.19e-23	-0.0820527	0.059572	0.168397	0.168397	0.735224	0.0618375	20	0.92(0.82 - 1.04)
cg21786191	ZADH2	18	72916012	rs7230037	18	72914280	A	G	0.449304	-0.0223799	0.0192825	0.245791	-1.05207	0.0248687	0	0.0212722	0.018335	0.245969	0.129707	0.795936	0.210427	20	1.02(0.99 - 1.06)
cg21788615	C15orf61	15	67813140	rs72749380	15	67920129	G	C	0.141153	0.0278106	0.0253347	0.272323	-0.345938	0.047876	4.99e-13	-0.0803919	0.0740751	0.2778	0.2778	0.816687	0.148573	20	0.92(0.80 - 1.07)
cg21792144	MRPL48	11	73498894	rs4548647	11	73501574	C	T	0.450298	0.0125323	0.0193066	0.516261	-0.207043	0.0344709	1.9e-09	-0.0605301	0.0937924	0.518693	0.518693	0.912541	0.696521	20	0.94(0.78 - 1.13)
cg21836275	NT5DC3	12	104235298	rs12815289	12	104255219	G	A	0.311133	0.00930416	0.019883	0.639824	0.20831	0.0350647	2.84e-09	0.044665	0.0957447	0.640857	0.640857	0.939184	0.0395976	12	1.05(0.87 - 1.26)
cg21858823	CASP9	1	15850916	rs4646018	1	15840374	T	C	0.485089	-0.038656	0.0197983	0.05088	0.296591	0.032844	1.71e-19	-0.130334	0.0682953	0.0563405	0.0563405	0.562998	0.688756	20	0.88(0.77 - 1.00)
cg21863207	NT5DC3	12	104234989	rs2245322	12	104239673	A	G	0.218688	0.0583384	0.0242188	0.0160048	-0.902135	0.0384545	1.05e-121	-0.064667	0.0269872	0.0165657	0.150864	0.354906	0.0748319	20	0.94(0.89 - 0.99)
cg21878514	HSD17B4	5	118787985	rs463098	5	118887156	A	T	0.456262	0.00292295	0.0197545	0.882371	-0.214757	0.0318542	1.56e-11	-0.0136105	0.0920075	0.8824	0.8824	0.983167	0.0242847	20	0.99(0.82 - 1.18)
cg21904251	DMPK	19	46279757	rs1865116	19	46294510	A	G	0.467197	0.0649608	0.0192374	0.000733351	-0.674399	0.0293578	8.95e-117	-0.096324	0.0288318	0.00083509	0.00867663	0.0647507	0.0463899	20	0.91(0.86 - 0.96)
cg21915799	MSRA	8	10282809	rs11250007	8	10285086	C	G	0.262425	8.29e-06	0.0221411	0.999701	0.606365	0.0343096	6.73e-70	1.37e-05	0.0365145	0.999701	0.647617	0.999903	0.989515	20	1.00(0.93 - 1.07)
cg21920570	MACROD1	11	63766787	rs523586	11	63784090	T	C	0.404573	0.0181869	0.0194696	0.350243	0.221862	0.0333244	2.78e-11	0.0819738	0.0886149	0.354936	0.354936	0.858739	0.149455	20	1.09(0.91 - 1.29)
cg21978618	BCAT2	19	49298898	rs17272645	19	49342366	G	C	0.158052	-0.0132892	0.030177	0.659665	0.314634	0.0456365	5.41e-12	-0.0422371	0.096107	0.660314	0.660314	0.94234	0.801439	19	0.96(0.79 - 1.16)
cg21985951	CBR4	4	169930107	rs28371817	4	169931268	G	A	0.141153	0.00959746	0.0292129	0.742507	0.246231	0.0411616	2.2e-09	0.0389774	0.118819	0.742881	0.742881	0.959392	0.646339	11	1.04(0.82 - 1.31)
cg22002216	ACSF2	17	48502923	rs11651971	17	48531120	A	G	0.306163	-0.00604021	0.0215992	0.779746	0.285945	0.0358755	1.58e-15	-0.0211237	0.0755827	0.779878	0.779878	0.964523	0.538247	19	0.98(0.84 - 1.14)
cg22033316	SLC25A19	17	73271766	rs2279161	17	73257830	C	T	0.197813	0.00791438	0.0316932	0.802805	-0.359826	0.0420105	1.08e-17	-0.021995	0.0881167	0.802887	0.83831	0.968935	0.388463	20	0.98(0.82 - 1.16)
cg22034968	BBC3	19	47724582	rs177918	19	47634313	T	G	0.12326	0.0144201	0.027172	0.595629	0.280947	0.0491486	1.09e-08	0.0513267	0.0971316	0.597205	0.597205	0.929302	NA	NA	1.05(0.87 - 1.27)
cg22039458	HTRA2	2	74756240	rs2231250	2	74756176	C	G	0.168986	0.0350385	0.0271837	0.197415	-0.61196	0.0444638	4.25e-43	-0.0572562	0.0446151	0.199374	0.477679	0.764185	0.856968	20	0.94(0.87 - 1.03)
cg22063685	TIMM44	19	7999345	rs72999708	19	8084794	C	G	0.17495	-0.0208693	0.0245864	0.395984	0.226599	0.0411818	3.75e-08	-0.0920981	0.109785	0.40153	0.40153	0.877176	0.903151	19	0.91(0.74 - 1.13)
cg22082456	SCP2	1	53392538	rs562641	1	53374666	C	T	0.367793	-0.0263597	0.0195418	0.177373	0.354112	0.0320363	2.11e-28	-0.0744388	0.0555947	0.180585	0.180585	0.747851	0.479696	20	0.93(0.83 - 1.04)
cg22088248	ZADH2	18	72917387	rs1866728	18	72916214	T	C	0.105368	0.00293015	0.0456489	0.94882	0.869557	0.0500423	1.24e-67	0.00336971	0.0524971	0.94882	0.94882	0.993941	0.0146218	17	1.00(0.91 - 1.11)
cg22099723	EPHX2	8	27348453	rs6994778	8	27346590	G	A	0.0924453	-0.00101034	0.0358975	0.977546	0.61951	0.0490496	1.44e-36	-0.00163087	0.0579451	0.977546	0.583154	0.998436	0.880233	20	1.00(0.89 - 1.12)
cg22109262	LAP3	4	17578738	rs12233712	4	17570063	T	A	0.348907	-0.010006	0.0208144	0.630712	-0.322001	0.032127	1.21e-23	0.0310745	0.0647152	0.631104	0.875214	0.937409	0.295312	20	1.03(0.91 - 1.17)
cg22123156	PDE2A	11	72326830	rs73544307	11	72323815	G	A	0.0387674	-0.009213	0.0395812	0.815946	-1.25898	0.104273	1.45e-33	0.00731784	0.031445	0.81598	0.81598	0.970425	0.00473916	12	1.01(0.95 - 1.07)
cg22126965	COX19	7	1015501	rs148763453	7	1015371	G	C	0.0765408	0.0438793	0.0622158	0.480639	-0.416206	0.066889	4.9e-10	-0.105427	0.150441	0.483435	0.762051	0.904501	0.378462	19	0.90(0.67 - 1.21)
cg22141781	NDUFA12	12	95397704	rs1102069	12	95400280	A	G	0.133201	0.0220798	0.0285627	0.439505	0.681459	0.0421842	1.06e-58	0.0324008	0.041962	0.440028	0.765001	0.892653	0.241758	20	1.03(0.95 - 1.12)
cg22144875	OPA3	19	46032431	rs113373683	19	46038039	T	C	0.120278	-0.0277565	0.028554	0.331016	-0.368481	0.0443404	9.55e-17	0.0753268	0.0780195	0.334301	0.497793	0.84753	0.193215	20	1.08(0.93 - 1.26)
cg22148115	SLC25A32	8	104426919	rs3134290	8	104424190	T	C	0.472167	0.0153345	0.0191396	0.42302	0.492742	0.0297284	1.06e-61	0.0311208	0.0388884	0.423561	0.632393	0.886078	0.252103	20	1.03(0.96 - 1.11)
cg22158248	ALDH2	12	112204136	rs17628828	12	112091356	T	C	0.0656064	0.0116332	0.0396528	0.769234	-0.780638	0.0647398	1.76e-33	-0.0149022	0.0508104	0.769301	0.868644	0.9625	0.240649	20	0.99(0.89 - 1.09)
cg22159421	CAT	11	34460182	rs508370	11	34488095	T	C	0.405567	-0.000712969	0.0192496	0.970455	-0.184767	0.0326566	1.53e-08	0.00385875	0.104185	0.970455	0.970455	0.997438	0.810925	20	1.00(0.82 - 1.23)
cg22163199	MRPL55	1	228297864	rs11582265	1	228274018	T	C	0.0586481	0.0640256	0.0318594	0.0444704	0.517878	0.0599709	5.85e-18	0.123631	0.063163	0.0503091	0.0503091	0.542769	0.96337	20	1.13(1.00 - 1.28)
cg22166739	UCP2	11	73694868	rs649446	11	73695845	T	C	0.198807	-0.021083	0.0238913	0.377531	0.256071	0.0425161	1.71e-09	-0.0823327	0.0942957	0.382591	0.382591	0.86807	0.731359	20	0.92(0.77 - 1.11)
cg22171829	PDK4	7	95225520	rs6967337	7	95224876	T	G	0.437376	0.0114386	0.0195167	0.557813	0.455886	0.0328498	8.63e-44	0.0250909	0.0428486	0.558164	0.301995	0.921301	0.130918	20	1.03(0.94 - 1.12)
cg22179177	SLC25A19	17	73285885	rs56122124	17	73279941	G	A	0.212724	-0.0339065	0.024435	0.165253	-0.508463	0.0406327	6.29e-36	0.0666843	0.0483512	0.167843	0.461465	0.734509	0.524342	20	1.07(0.97 - 1.18)
cg22193436	EFHD1	2	233471248	rs10173752	2	233484154	A	G	0.530815	0.011874	0.0193988	0.540472	0.218948	0.032121	9.34e-12	0.054232	0.0889565	0.542096	0.542096	0.918304	0.295699	17	1.06(0.89 - 1.26)
cg22237401	TRMT1	19	13228070	rs74569397	19	13239298	T	C	0.0487078	-0.0970989	0.0445782	0.0293934	0.660504	0.0670614	6.91e-23	-0.147007	0.0691219	0.0334381	0.0981558	0.471101	0.401506	17	0.86(0.75 - 0.99)
cg22237777	MRPL51	12	6602920	rs11064242	12	6625311	A	G	0.291252	0.0409892	0.0223426	0.0665685	0.233924	0.036952	2.44e-10	0.175225	0.0994423	0.0780567	0.0780567	0.619674	0.212463	17	1.19(0.98 - 1.45)
cg22251048	CARS2	13	111314707	rs7337429	13	111330368	T	C	0.230616	-0.00863773	0.0240611	0.719602	-0.228005	0.0377811	1.59e-09	0.0378839	0.105715	0.720075	0.720075	0.955443	0.114775	20	1.04(0.84 - 1.28)
cg22266072	ME3	11	86171022	rs75230005	11	86182560	A	G	0.0705765	-0.0245243	0.0475198	0.605794	0.513576	0.0634777	5.94e-16	-0.0477521	0.0927154	0.606526	0.606526	0.930947	0.127738	20	0.95(0.79 - 1.14)
cg22290140	PGS1	17	76417995	rs12938284	17	76382950	A	C	0.202783	-0.019183	0.0245582	0.43473	-0.961117	0.0326551	2.12e-190	0.0199591	0.0255607	0.434891	0.979289	0.89043	0.600546	20	1.02(0.97 - 1.07)
cg22301154	COX19	7	1008311	rs34574588	7	1017546	G	C	0.121272	-0.0207861	0.0327884	0.526116	0.540034	0.0467623	7.51e-31	-0.0384903	0.0608068	0.526738	0.481841	0.913503	0.511503	20	0.96(0.85 - 1.08)
cg22313024	UQCRB	8	97248069	rs10112866	8	97224627	C	G	0.513917	0.0323293	0.0193379	0.0945617	0.230301	0.0321756	8.21e-13	0.140378	0.0862279	0.103526	0.103526	0.667372	0.806423	20	1.15(0.97 - 1.36)
cg22319984	NDUFC2	11	77791290	rs11237414	11	77855357	A	G	0.242545	-0.0127574	0.0251735	0.61231	0.211182	0.0374856	1.76e-08	-0.0604096	0.119684	0.613741	0.613741	0.932647	0.116495	20	0.94(0.74 - 1.19)
cg22331093	SARS2	19	39406187	rs4803027	19	39404800	C	A	0.389662	0.0314458	0.0193442	0.104036	0.6492	0.03341	4.19e-84	0.0484378	0.0299011	0.105246	0.28215	0.668961	0.882324	20	1.05(0.99 - 1.11)
cg22365132	LYRM4	6	5205542	rs399283	6	5206261	A	C	0.284294	0.00888257	0.0206963	0.667788	-0.761591	0.0331578	9.59e-117	-0.0116632	0.0271798	0.667842	0.128616	0.94369	0.0677361	20	0.99(0.94 - 1.04)
cg22408430	MACROD1	11	63883266	rs143643736	11	63936043	T	A	0.0139165	0.168383	0.0999183	0.0919487	-4.25064	0.0821003	0	-0.0396136	0.0235191	0.0921208	0.383951	0.6486	0.699813	9	0.96(0.92 - 1.01)
cg22432024	PCCA	13	101167797	rs2181482	13	101171539	T	A	0.356859	-0.0106221	0.0196056	0.587964	-0.433838	0.0334255	1.6e-38	0.024484	0.0452304	0.588289	0.732717	0.927346	0.185463	20	1.02(0.94 - 1.12)
cg22450693	SPATA20	17	48624483	rs9890200	17	48624523	C	A	0.349901	-0.00827622	0.020359	0.684365	-0.386873	0.0320578	1.56e-33	0.0213926	0.0526544	0.684534	0.684534	0.948239	0.139319	20	1.02(0.92 - 1.13)
cg22467129	ETFA	15	76604101	rs4886792	15	76613093	A	G	0.243539	0.039763	0.0217845	0.0679575	0.882222	0.0337366	9.77e-151	0.0450714	0.0247528	0.0686284	0.0617742	0.59569	0.846337	20	1.05(1.00 - 1.10)
cg22527142	DNAJC30	7	73097923	rs189575629	7	73084909	A	G	0.0328032	0.0478117	0.0527328	0.364577	0.640225	0.0807436	2.21e-15	0.0746796	0.0829028	0.36769	0.36769	0.862795	0.137198	9	1.08(0.92 - 1.27)
cg22546130	COMT	22	19950026	rs2239393	22	19950428	G	A	0.411531	0.00539255	0.0204748	0.792262	-0.857	0.0295786	1.41e-184	-0.00629236	0.0238922	0.79227	0.948907	0.967501	0.783731	20	0.99(0.95 - 1.04)
cg22547559	ALDH7A1	5	125929611	rs6861395	5	125928737	T	C	0.0924453	-0.0137206	0.037424	0.713898	-0.462178	0.0567842	3.98e-16	0.0296868	0.0810552	0.714175	0.714175	0.954293	0.626179	18	1.03(0.88 - 1.21)
cg22549408	PMAIP1	18	57566300	rs4349252	18	57564546	A	C	0.373757	0.00739267	0.0196109	0.706198	0.62424	0.0322465	1.73e-83	0.0118427	0.0314216	0.706251	0.439316	0.95338	0.0709004	20	1.01(0.95 - 1.08)
cg22580629	SUOX	12	56390979	rs773109	12	56374695	A	G	0.319085	0.0424659	0.0209932	0.0430896	-0.217713	0.0338495	1.26e-10	-0.195055	0.101083	0.0536495	0.0536495	0.553353	0.298371	17	0.82(0.67 - 1.00)
cg22615255	SLC25A28	10	101375759	rs11190202	10	101394821	A	G	0.120278	0.0192998	0.0305174	0.527113	-0.394311	0.0482616	3.08e-16	-0.0489457	0.0776258	0.528346	0.528346	0.913503	0.976639	16	0.95(0.82 - 1.11)
cg22617213	ATPAF1	1	47134329	rs1371834	1	47176894	G	A	0.215706	-0.0217721	0.0230884	0.345687	-0.270273	0.0365848	1.5e-13	0.0805561	0.0861194	0.349583	0.349583	0.855782	0.197403	20	1.08(0.92 - 1.28)
cg22628926	SLC25A11	17	4844700	rs13204	17	4849284	A	G	0.027833	0.0522315	0.0579495	0.367414	1.12671	0.0939342	3.79e-33	0.0463575	0.0515774	0.368762	0.368762	0.863024	0.699622	20	1.05(0.95 - 1.16)
cg22629853	MTPAP	10	30638455	rs2801446	10	30637499	G	C	0.242545	-0.0377223	0.0231758	0.103597	-0.367459	0.0352513	1.93e-25	0.102657	0.0638346	0.107797	0.107797	0.672865	0.494279	14	1.11(0.98 - 1.26)
cg22635155	PDE2A	11	72385075	rs907857	11	72367102	C	T	0.459245	0.0240869	0.0196152	0.219458	-0.37606	0.0313244	3.33e-33	-0.0640508	0.052432	0.22186	0.18381	0.782018	0.208726	20	0.94(0.85 - 1.04)
cg22652406	DNAJC4	11	63997668	rs660442	11	64042997	A	G	0.21173	0.0299813	0.0215159	0.163484	-0.265392	0.0393512	1.54e-11	-0.11297	0.0827844	0.172371	0.172371	0.740206	0.641035	16	0.89(0.76 - 1.05)
cg22669656	PGS1	17	76386825	rs12451056	17	76396188	T	C	0.149105	0.0291797	0.0327323	0.37268	0.412716	0.0467342	1.04e-18	0.0707016	0.0797125	0.375102	0.673112	0.865473	0.939781	20	1.07(0.92 - 1.25)
cg22684968	AASS	7	121784356	rs74937683	7	121781468	G	A	0.0695825	-0.00788573	0.0380226	0.835701	0.433772	0.0526118	1.65e-16	-0.0181794	0.0876834	0.835752	0.835752	0.974501	0.972158	20	0.98(0.83 - 1.17)
cg22691587	TRIT1	1	40349894	rs6657848	1	40373232	G	A	0.0467197	0.022318	0.037825	0.555168	0.567784	0.0791006	7.07e-13	0.0393072	0.0668433	0.556499	0.556499	0.920512	0.35692	19	1.04(0.91 - 1.19)
cg22704057	MTHFD2	2	74425085	rs57740554	2	74435332	G	A	0.0745527	0.05739	0.0384848	0.135899	-0.526781	0.0605707	3.41e-18	-0.108945	0.0741227	0.141619	0.141619	0.709774	0.902599	19	0.90(0.78 - 1.04)
cg22707705	CYP27A1	2	219646114	rs832808	2	219408054	G	A	0.383698	0.0274351	0.0196538	0.162739	0.207382	0.0339746	1.03e-09	0.132292	0.0972174	0.173581	0.173581	0.741179	0.585512	15	1.14(0.94 - 1.38)
cg22712983	PNKD	2	219187374	rs4672884	2	219182481	A	G	0.388668	0.00376918	0.021063	0.857979	-0.399164	0.0325683	1.56e-34	-0.00944269	0.0527735	0.857994	0.857994	0.979524	0.690373	20	0.99(0.89 - 1.10)
cg22717608	PDHX	11	34937665	rs12385808	11	34961064	A	G	0.117296	0.0306677	0.0291976	0.293557	0.473669	0.0498744	2.16e-21	0.064745	0.0620171	0.296492	0.296492	0.829272	0.544832	20	1.07(0.94 - 1.20)
cg22729335	TIMM13	19	2427816	rs4806847	19	2427815	G	A	0.2833	0.0221742	0.0202894	0.27444	0.979124	0.0291807	7.93e-247	0.022647	0.020733	0.274694	0.724613	0.814868	0.522481	20	1.02(0.98 - 1.07)
cg22732515	ETHE1	19	44031385	rs117069120	19	44015325	C	A	0.0735586	0.0589724	0.0434944	0.175143	0.429796	0.0587115	2.47e-13	0.13721	0.102919	0.18247	0.18247	0.74934	0.05506	10	1.15(0.94 - 1.40)
cg22799850	ARMC10	7	102714871	rs12537821	7	102624395	C	T	0.0884692	0.0155522	0.0305247	0.610405	-0.429083	0.0558651	1.58e-14	-0.0362452	0.0712957	0.611188	0.611188	0.931868	0.241629	20	0.96(0.84 - 1.11)
cg22807402	SLC25A19	17	73269154	rs733301	17	73270159	T	C	0.314115	-0.0136937	0.0229439	0.550618	0.773417	0.0326999	1.13e-123	-0.0177055	0.0296751	0.550745	0.0781279	0.919901	0.192307	20	0.98(0.93 - 1.04)
cg22809626	ACOT2	14	74036661	rs189280747	14	73800593	A	G	0.00596421	-0.302308	0.229497	0.18775	0.762519	0.127403	2.16e-09	-0.396459	0.308175	0.198278	0.198278	0.763251	0.106086	9	0.67(0.37 - 1.23)
cg22814480	ME3	11	86259987	rs34405620	11	86260013	T	G	0.134195	-0.0131939	0.0311849	0.672232	-0.4132	0.044309	1.11e-20	0.031931	0.0755493	0.67255	0.67255	0.944636	0.408009	20	1.03(0.89 - 1.20)
cg22844862	MRPL18	6	160219090	rs6929124	6	160211039	T	C	0.243539	0.00243509	0.0221121	0.91231	0.284271	0.0415443	7.78e-12	0.00856609	0.0777954	0.912322	0.912322	0.986368	0.737147	20	1.01(0.87 - 1.17)
cg22875332	ACADM	1	76189707	rs1251078	1	76189488	C	G	0.380716	-0.00203562	0.0196789	0.917612	1.13149	0.0237901	0	-0.00179906	0.017392	0.917613	0.0287927	0.987298	0.633641	20	1.00(0.96 - 1.03)
cg22911054	CPT1A	11	68603379	rs11228377	11	68603346	T	C	0.424453	0.0234032	0.0195362	0.23094	-0.414352	0.0323819	1.73e-37	-0.0564815	0.047355	0.232977	0.149765	0.786694	0.0342408	20	0.95(0.86 - 1.04)
cg22917652	MSRA	8	10283152	rs4349986	8	10278851	T	C	0.310139	-0.000762576	0.0201978	0.969883	0.285175	0.0334358	1.48e-17	-0.00267406	0.0708267	0.969883	0.045467	0.997436	0.953657	20	1.00(0.87 - 1.15)
cg22928329	NUDT19	19	33183273	rs34748593	19	33240447	C	T	0.180915	0.0396348	0.0234693	0.091259	0.58576	0.0390777	8.59e-51	0.0676639	0.0403199	0.0933127	0.00108391	0.652	0.0341172	20	1.07(0.99 - 1.16)
cg22980127	NUDT19	19	33182716	rs10413282	19	33182751	G	A	0.215706	0.0404267	0.0231383	0.0806067	0.277198	0.0388069	9.13e-13	0.14584	0.0859327	0.0896692	0.0896692	0.642158	0.116487	20	1.16(0.98 - 1.37)
cg22985172	MTHFD1L	6	151258337	rs11155760	6	151254714	T	A	0.282306	-0.0232589	0.0210126	0.268336	-0.624431	0.0339614	1.69e-75	0.0372482	0.0337117	0.269202	0.26718	0.812934	0.107712	20	1.04(0.97 - 1.11)
cg22999099	BOK	2	242509709	rs75905304	2	242522794	T	C	0.139165	0.0299489	0.0269638	0.266694	-1.25443	0.0409133	1.9e-206	-0.0238745	0.0215089	0.267008	0.226724	0.811291	0.00707149	20	0.98(0.94 - 1.02)
cg23018448	QTRT1	19	10811855	rs2229383	19	10794630	G	T	0.400596	0.0142714	0.0212657	0.502157	0.244006	0.0335923	3.76e-13	0.058488	0.0875236	0.503972	0.503972	0.909141	0.313171	20	1.06(0.89 - 1.26)
cg23027704	GHITM	10	85902361	rs12412411	10	85906102	A	T	0.317097	-0.0313557	0.0206977	0.129789	-0.281589	0.032117	1.83e-18	0.111353	0.0745924	0.135485	0.135485	0.707135	0.828583	20	1.12(0.97 - 1.29)
cg23038560	IFI27	14	94582513	rs7141881	14	94583864	A	G	0.354871	0.044872	0.0191803	0.0193104	-0.262095	0.0333708	4.03e-15	-0.171205	0.0763583	0.0249531	0.0249531	0.419153	0.0194636	20	0.84(0.73 - 0.98)
cg23040782	DNAJC11	1	6762215	rs11122115	1	6725427	T	C	0.224652	0.0203264	0.0221044	0.357801	-0.357767	0.0398619	2.83e-19	-0.0568146	0.0621078	0.36031	0.60605	0.861464	0.334599	20	0.94(0.84 - 1.07)
cg23051879	ALDH9A1	1	165667556	rs4646882	1	165667548	C	G	0.0318091	0.0792291	0.041454	0.055972	-1.04114	0.0790167	1.2e-39	-0.0760986	0.0402328	0.0585632	0.0585632	0.569351	0.648673	17	0.93(0.86 - 1.00)
cg23093580	NDUFS5	1	39491322	rs10888632	1	39487144	T	G	0.300199	-0.00935553	0.0222146	0.67365	-0.209912	0.0352172	2.51e-09	0.0445688	0.106092	0.674415	0.674415	0.94495	0.976987	15	1.05(0.85 - 1.29)
cg23112188	PCK2	14	24563095	rs4982856	14	24563212	T	C	0.353877	0.0178021	0.020193	0.377995	-0.754571	0.0319457	2.38e-123	-0.0235923	0.0267795	0.378326	0.863505	0.866542	0.996044	20	0.98(0.93 - 1.03)
cg23122901	TXNRD2	22	19880135	rs56132768	22	19880057	C	G	0.195825	-0.0138083	0.0242404	0.568922	-0.40723	0.0400353	2.65e-24	0.0339078	0.0596183	0.569527	0.569527	0.924055	0.265852	20	1.03(0.92 - 1.16)
cg23144852	OPA1	3	193405999	rs13067959	3	193407703	A	C	0.431412	-0.0255335	0.0191561	0.182559	0.315588	0.0328787	8.11e-22	-0.0809077	0.0612822	0.186752	0.061298	0.754796	0.036828	20	0.92(0.82 - 1.04)
cg23153680	ABCB6	2	220083916	rs11689596	2	220093423	T	G	0.0944334	0.0413855	0.0441945	0.349047	0.653848	0.0536404	3.54e-34	0.0632953	0.0677906	0.350464	0.566276	0.856267	0.501783	20	1.07(0.93 - 1.22)
cg23187727	SPTLC2	14	78029584	rs113355673	14	78375708	T	C	0.0526839	0.0377583	0.0418834	0.367317	-0.506038	0.068993	2.22e-13	-0.0746156	0.0833902	0.370907	0.445321	0.863461	0.500162	15	0.93(0.79 - 1.09)
cg23201206	VARS2	6	30885800	rs1793889	6	31222181	A	G	0.284294	0.082645	0.0241173	0.000610754	-0.331912	0.033957	1.45e-22	-0.248996	0.0769977	0.00122148	5.34e-09	0.0862467	0.000371663	20	0.78(0.67 - 0.91)
cg23211736	OMA1	1	59012820	rs232830	1	59046544	T	A	0.337972	-0.0286143	0.0225019	0.203501	0.209991	0.0339435	6.15e-10	-0.136265	0.109397	0.212912	0.212912	0.775648	0.114458	20	0.87(0.70 - 1.08)
cg23211791	SLC25A15	13	41364359	rs2282022	13	41374186	C	T	0.481113	-0.00889453	0.0191566	0.642428	0.24093	0.0334931	6.32e-13	-0.0369175	0.0796766	0.643119	0.643119	0.939566	0.790974	20	0.96(0.82 - 1.13)
cg23214464	ADCK2	7	140373596	rs1106846	7	140370484	T	C	0.0715706	0.0406086	0.035617	0.254225	2.15273	0.0534673	0	0.0188637	0.0165516	0.254416	0.668339	0.800524	0.134108	20	1.02(0.99 - 1.05)
cg23224191	MCCD1	6	31497414	rs2523502	6	31513864	A	T	0.172962	-0.0564963	0.0248177	0.022819	-0.912898	0.0365944	2.34e-137	0.0618868	0.0272986	0.0233882	2.5e-17	0.407882	1.39e-09	20	1.06(1.01 - 1.12)
cg23231729	THEM4	1	151882143	rs76069678	1	151848303	C	T	0.028827	0.061573	0.069006	0.37224	-0.560803	0.100199	2.18e-08	-0.109794	0.124602	0.378233	0.378233	0.866494	0.948303	17	0.90(0.70 - 1.14)
cg23245838	HMGCL	1	24152049	rs12116511	1	24162662	G	A	0.413519	-0.00669344	0.0192971	0.728695	-0.22075	0.0318699	4.31e-12	0.0303213	0.0875256	0.729021	0.729021	0.957338	0.212471	20	1.03(0.87 - 1.22)
cg23269655	CHCHD1	10	75541687	rs140575513	10	73878736	T	G	0.0109344	-0.0479104	0.0728349	0.51067	-0.815447	0.146746	2.75e-08	0.0587536	0.0899426	0.513606	0.513606	0.911959	0.394764	4	1.06(0.89 - 1.26)
cg23271530	PCCA	13	101169883	rs4772302	13	101170433	A	G	0.235586	0.00262555	0.0211237	0.901083	-0.238386	0.0377387	2.67e-10	-0.0110139	0.0886287	0.901101	0.676568	0.984498	0.977606	20	0.99(0.83 - 1.18)
cg23274030	SFXN4	10	120925632	rs7068937	10	120926432	C	T	0.441352	0.000790811	0.0195197	0.967684	-0.316927	0.0321549	6.44e-23	-0.00249525	0.0615911	0.967684	0.967684	0.996745	0.402307	20	1.00(0.88 - 1.13)
cg23278418	VPS13D	1	12556568	rs192180929	1	12568526	A	G	0.0109344	-0.0511137	0.118768	0.666929	1.2464	0.159147	4.81e-15	-0.0410091	0.0954327	0.667401	0.667401	0.94369	0.762398	20	0.96(0.80 - 1.16)
cg23325242	CYB5R3	22	43044788	rs28365957	22	43045695	A	G	0.111332	0.0159671	0.0262866	0.54357	1.69418	0.0409837	0	0.00942468	0.0155175	0.543613	0.791738	0.918534	0.859133	20	1.01(0.98 - 1.04)
cg23359895	IDI1	10	1095482	rs11819178	10	1098417	G	A	0.0705765	0.022227	0.0378686	0.557237	0.488142	0.0611786	1.48e-15	0.0455339	0.0777866	0.5583	0.5583	0.921401	0.357891	20	1.05(0.90 - 1.22)
cg23374256	LYRM4	6	5192344	rs79142241	6	5256111	A	G	0.0765408	0.154286	0.0460499	0.000806923	0.394613	0.0589471	2.17e-11	0.390981	0.130496	0.0027344	0.0027344	0.153283	0.0220207	16	1.48(1.14 - 1.91)
cg23383149	SDR39U1	14	24909125	rs3809	14	24909072	T	C	0.0954274	0.0190171	0.0382404	0.618975	0.887735	0.0552446	4.2e-58	0.021422	0.043097	0.619143	0.830732	0.934175	0.971598	20	1.02(0.94 - 1.11)
cg23400122	MSRA	8	10283795	rs7005363	8	10283748	C	T	0.427435	-0.00129963	0.0192466	0.946164	-0.218922	0.0316188	4.4e-12	0.0059365	0.0879195	0.946166	0.986504	0.993531	0.825191	20	1.01(0.85 - 1.20)
cg23434998	OXCT1	5	41870910	rs12186512	5	41802771	G	A	0.327038	-0.00127524	0.0210382	0.951666	-0.261051	0.0362032	5.57e-13	0.00488502	0.0805932	0.951667	0.991702	0.994347	0.897019	20	1.00(0.86 - 1.18)
cg23448998	PLD6	17	17110353	rs7218992	17	17115633	A	C	0.159046	0.00896614	0.0304966	0.768754	0.345237	0.0461989	7.85e-14	0.0259709	0.0884035	0.768928	0.768928	0.96247	0.312545	20	1.03(0.86 - 1.22)
cg23456826	SDR39U1	14	24912049	rs17184766	14	24912008	C	T	0.162028	-0.00439258	0.0267282	0.869461	-0.282526	0.0433012	6.82e-11	0.0155475	0.0946345	0.869502	0.869502	0.98144	0.470728	20	1.02(0.84 - 1.22)
cg23466001	MRPL10	17	45909410	rs2277693	17	45909183	G	T	0.354871	-0.0237756	0.019538	0.223646	0.224115	0.0334406	2.06e-11	-0.106086	0.0886037	0.231184	0.231184	0.786186	0.29515	20	0.90(0.76 - 1.07)
cg23467004	PRDX2	19	12912244	rs4804732	19	12922503	A	G	0.37674	0.0225669	0.0202258	0.26453	-0.347873	0.0345369	7.31e-24	-0.0648712	0.058497	0.267445	0.501376	0.811654	0.859861	20	0.94(0.84 - 1.05)
cg23469025	IDH3B	20	2645106	rs8958	20	2637071	T	C	0.393638	-0.00754701	0.0193399	0.696366	0.3086	0.032738	4.25e-21	-0.0244556	0.0627235	0.696613	0.768194	0.950326	0.101087	20	0.98(0.86 - 1.10)
cg23471067	BNIP3	10	133793477	rs111632741	10	133795801	G	T	0.190855	0.018271	0.024431	0.454544	0.388535	0.045324	1.01e-17	0.0470254	0.0631186	0.456253	0.456253	0.897803	0.174703	13	1.05(0.93 - 1.19)
cg23482839	SFXN5	2	73215647	rs17504810	2	73230087	C	A	0.0636183	0.00967072	0.0480138	0.840374	-2.49222	0.034349	0	-0.00388036	0.0192655	0.840374	0.998555	0.975523	0.212005	16	1.00(0.96 - 1.03)
cg23485807	SLC25A37	8	23387192	rs62503282	8	23387192	T	C	0.127237	-0.0111087	0.0337217	0.741836	0.995259	0.0415528	8.88e-127	-0.0111616	0.0338856	0.74186	0.125633	0.959279	0.0385368	20	0.99(0.93 - 1.06)
[truncated: 327 more rows]

## Sheet: Table S2
Tables S2. mQTLs-GWAS Validation Results: mQTLs SMR Analysis by GCST007800Cohort
[truncated: 2,315 more rows]

## Sheet: Table S3
Tables S3. mQTLs-GWAS Validation Results: mQTLs SMR Analysis by UKB-d-ASTHMA_CHILD Cohort
[truncated: 2,318 more rows]

## Sheet: Table S4
Tables S4. Finngen_R10_ASTHMA_CHILD_EXMORE Cohort eQTLs-GWAS SMR Analysis Results
[truncated: 868 more rows]

[truncated: 11 more sheets: Table S5, Table S6, Table S7, Table S8, Table S9, Table S10, Table S11, Table S12, Table S13, Table S14, Table S15]
